# Supplementary material for: Functional similarity and molecular divergence of a novel reproductive transcriptome in two male-pregnant Syngnathus pipefish species
Source: Ecol Evol. 2013 Sep 20;3(12):4092–108. doi: 10.1002/ece3.763 (PMC3853555; doi:10.1002/ece3.763)
Supplement: Supplementary file 4 [file ece30003-4092-SD4.txt]

0 2 4 6 8 10
−10
−5
0
5
10
Pregnant VS Nonpregnant
A
M
