# Supplementary material for: Functional similarity and molecular divergence of a novel reproductive transcriptome in two male-pregnant Syngnathus pipefish species
Source: Ecol Evol. 2013 Sep 20;3(12):4092–108. doi: 10.1002/ece3.763 (PMC3853555; doi:10.1002/ece3.763)
Supplement: Supplementary file 5 [file ece30003-4092-SD5.csv]

Ssco_Contig	Ssco_Contig_Length	Pregnant_UMRs	NonPregnant_UMRs	Normalized_FoldChange	MARS_p-value
Ssco_contig1	496	0	4	0	NA
Ssco_contig10	385	0	3	0	NA
Ssco_contig100	376	1	4	0.464222326	0.432045357
Ssco_contig1000	407	0	2	0	NA
Ssco_contig10000	1400	2	9	0.412642068	0.186836367
Ssco_contig10001	2056	101	112	1.674516247	0.000118009
Ssco_contig10002	2321	23	48	0.889759458	0.625914179
Ssco_contig10003	1104	12	35	0.636647761	0.138881199
Ssco_contig10004	2267	6	19	0.586386096	0.206676934
Ssco_contig10005	1605	5	9	1.031605169	0.953472555
Ssco_contig10006	1061	5	9	1.031605169	0.953472555
Ssco_contig10007	904	76	166	0.850142091	0.212733839
Ssco_contig10008	571	7	5	2.599645026	0.092499463
Ssco_contig10009	2116	7	21	0.618963101	0.226538035
Ssco_contig1001	279	1	2	0.928444652	0.949033102
Ssco_contig10010	1218	2	8	0.464222326	0.266504266
Ssco_contig10011	1111	7	11	1.18165683	0.720360129
Ssco_contig10012	1545	13	20	1.206978048	0.58443876
Ssco_contig10013	2386	44	62	1.317792409	0.148718617
Ssco_contig10014	2123	15	24	1.160555815	0.638653818
Ssco_contig10015	2840	8	11	1.350464948	0.505265078
Ssco_contig10016	1239	14	25	1.03985801	0.902586711
Ssco_contig10017	1289	8	11	1.350464948	0.505265078
Ssco_contig10018	1786	4	13	0.571350555	0.276487832
Ssco_contig10019	1237	25	82	0.566124788	0.005572542
Ssco_contig1002	359	0	4	0	NA
Ssco_contig10020	1783	11	34	0.600758304	0.104716378
Ssco_contig10021	1342	8	17	0.873830261	0.738793907
Ssco_contig10022	2226	33	60	1.021289117	0.918958356
Ssco_contig10023	884	4	2	3.713778608	0.110149642
Ssco_contig10024	999	4	7	1.061079602	0.921347999
Ssco_contig10025	1230	4	13	0.571350555	0.276487832
Ssco_contig10026	992	19	30	1.176029893	0.566228681
Ssco_contig10027	1442	8	18	0.825284135	0.630087944
Ssco_contig10028	1883	5	7	1.326349503	0.618947161
Ssco_contig10029	1374	4	4	1.856889304	0.370176168
Ssco_contig1003	220	0	2	0	NA
Ssco_contig10030	874	37	64	1.073514129	0.720115685
Ssco_contig10031	1456	8	17	0.873830261	0.738793907
Ssco_contig10032	1026	8	20	0.742755722	0.443822532
Ssco_contig10033	1997	21	40	0.974866885	0.920965645
Ssco_contig10034	1863	30	47	1.185248492	0.45082039
Ssco_contig10035	1884	36	30	2.228267165	0.000882261
Ssco_contig10036	2219	12	14	1.591619403	0.225745028
Ssco_contig10037	953	2	7	0.530539801	0.374719535
Ssco_contig10038	1530	52	93	1.038260686	0.820636494
Ssco_contig10039	1430	9	16	1.044500234	0.913048488
Ssco_contig1004	659	1	1	1.856889304	0.654104214
Ssco_contig10040	692	5	4	2.32111163	0.197329712
Ssco_contig10041	1199	3	6	0.928444652	0.911842052
Ssco_contig10042	1088	0	9	0	0.016613547
Ssco_contig10043	1302	8	19	0.781848128	0.531575413
Ssco_contig10044	1079	22	47	0.869182227	0.564863055
Ssco_contig10045	657	2	8	0.464222326	0.266504266
Ssco_contig10046	1094	4	8	0.928444652	0.898272728
Ssco_contig10047	2802	17	45	0.701491515	0.177006727
Ssco_contig10048	1879	19	29	1.216582647	0.49164592
Ssco_contig10049	972	3	5	1.114133582	0.877620758
Ssco_contig1005	242	1	1	1.856889304	0.654104214
Ssco_contig10050	1443	2	6	0.618963101	0.518023333
Ssco_contig10051	905	3	5	1.114133582	0.877620758
Ssco_contig10052	1554	17	25	1.262684727	0.443237922
Ssco_contig10053	1236	4	10	0.742755722	0.588190388
Ssco_contig10054	1476	9	21	0.795809702	0.539802426
Ssco_contig10055	1784	9	15	1.114133582	0.789686669
Ssco_contig10056	1166	6	14	0.795809702	0.616654686
Ssco_contig10057	816	2	5	0.742755722	0.701818561
Ssco_contig10058	1550	19	20	1.764044839	0.069611787
Ssco_contig10059	830	2	4	0.928444652	0.927970659
Ssco_contig1006	480	2	1	3.713778608	0.258639205
Ssco_contig10060	1137	4	20	0.371377861	0.031974004
Ssco_contig10061	1544	10	11	1.688081186	0.219578139
Ssco_contig10062	3711	103	49	3.903257109	9.44E-17
Ssco_contig10063	1206	13	22	1.097252771	0.782295867
Ssco_contig10064	1355	19	55	0.64147085	0.067588798
Ssco_contig10065	1491	6	13	0.857025833	0.739920037
Ssco_contig10066	2574	18	20	1.671200374	0.105328089
Ssco_contig10067	485	7	3	4.332741709	0.023065738
Ssco_contig10068	1113	9	17	0.983059043	0.965298014
Ssco_contig10069	1122	2	11	0.337616237	0.088652442
Ssco_contig1007	457	0	3	0	NA
Ssco_contig10070	619	2	2	1.856889304	0.526299164
Ssco_contig10071	1343	6	8	1.392666978	0.527919779
Ssco_contig10072	1731	2	9	0.412642068	0.186836367
Ssco_contig10073	1792	2	16	0.232111163	0.011905223
Ssco_contig10074	1730	7	35	0.371377861	0.004550073
Ssco_contig10075	1281	14	22	1.18165683	0.612667564
Ssco_contig10076	1178	9	8	2.089000467	0.120273978
Ssco_contig10077	1383	4	4	1.856889304	0.370176168
Ssco_contig10078	1322	7	25	0.519929005	0.085010223
Ssco_contig10079	2394	4	12	0.618963101	0.360637951
Ssco_contig1008	500	2	1	3.713778608	0.258639205
Ssco_contig10080	1339	8	2	7.427557216	0.003690927
Ssco_contig10081	1176	8	44	0.337616237	0.00066107
Ssco_contig10082	2015	6	13	0.857025833	0.739920037
Ssco_contig10083	1531	11	11	1.856889304	0.137248584
Ssco_contig10084	920	13	22	1.097252771	0.782295867
Ssco_contig10085	2106	5	25	0.371377861	0.016489256
Ssco_contig10086	1150	11	26	0.785607013	0.472489106
Ssco_contig10087	976	5	9	1.031605169	0.953472555
Ssco_contig10088	1069	8	9	1.65056827	0.29058902
Ssco_contig10089	1315	5	13	0.714188194	0.488959457
Ssco_contig1009	328	1	2	0.928444652	0.949033102
Ssco_contig10090	637	3	5	1.114133582	0.877620758
Ssco_contig10091	1834	16	34	0.873830261	0.637221914
Ssco_contig10092	1316	4	13	0.571350555	0.276487832
Ssco_contig10093	937	9	9	1.856889304	0.178872623
Ssco_contig10094	1143	3	9	0.618963101	0.428551171
Ssco_contig10095	1787	3	13	0.428512916	0.125225381
Ssco_contig10096	1708	8	13	1.14270111	0.75776939
Ssco_contig10097	1481	41	20	3.806623073	2.23E-07
Ssco_contig10098	1655	8	18	0.825284135	0.630087944
Ssco_contig10099	1164	48	28	3.183238807	3.85E-07
Ssco_contig101	654	1	1	1.856889304	0.654104214
Ssco_contig1010	305	2	1	3.713778608	0.258639205
Ssco_contig10100	1599	5	13	0.714188194	0.488959457
Ssco_contig10101	1611	15	34	0.819215869	0.492654862
Ssco_contig10102	1632	5	15	0.618963101	0.306754396
Ssco_contig10103	1190	9	15	1.114133582	0.789686669
Ssco_contig10104	673	0	6	0	0.075414964
Ssco_contig10105	1681	23	34	1.256131	0.382612186
Ssco_contig10106	957	5	18	0.515802584	0.139866636
Ssco_contig10107	885	5	6	1.547407753	0.459464846
Ssco_contig10108	1683	16	19	1.563696256	0.176532703
Ssco_contig10109	1717	10	8	2.32111163	0.068269661
Ssco_contig10110	2198	28	24	2.166370855	0.004375596
Ssco_contig10111	1910	20	22	1.688081186	0.082526318
Ssco_contig10112	1343	4	8	0.928444652	0.898272728
Ssco_contig10113	1168	9	18	0.928444652	0.847922915
Ssco_contig10114	1129	19	19	1.856889304	0.050797915
Ssco_contig10115	1272	24	37	1.204468738	0.462157956
Ssco_contig10116	1233	0	11	0	0.006127866
Ssco_contig10117	1684	46	57	1.498542245	0.036098709
Ssco_contig10118	951	2	9	0.412642068	0.186836367
Ssco_contig10119	917	2	8	0.464222326	0.266504266
Ssco_contig1012	380	0	3	0	NA
Ssco_contig10120	1643	12	16	1.392666978	0.372045921
Ssco_contig10121	2162	15	23	1.211014764	0.550233183
Ssco_contig10122	1808	8	14	1.061079602	0.888947835
Ssco_contig10123	1068	6	4	2.785333956	0.100698279
Ssco_contig10124	720	1	9	0.206321034	0.047798387
Ssco_contig10125	616	2	9	0.412642068	0.186836367
Ssco_contig10126	2214	11	14	1.458984453	0.335343686
Ssco_contig10127	960	3	8	0.696333489	0.56194021
Ssco_contig10128	872	5	6	1.547407753	0.459464846
Ssco_contig10129	1077	1	4	0.464222326	0.432045357
Ssco_contig1013	377	0	5	0	0.125340923
Ssco_contig10130	1626	11	20	1.021289117	0.953160749
Ssco_contig10131	1459	3	8	0.696333489	0.56194021
Ssco_contig10132	1088	10	7	2.652699006	0.041053111
Ssco_contig10133	1217	7	10	1.299822513	0.582908833
Ssco_contig10134	726	7	4	3.249556282	0.049681702
Ssco_contig10135	566	7	8	1.624778141	0.336410663
Ssco_contig10136	1108	9	36	0.464222326	0.018413475
Ssco_contig10137	974	10	12	1.547407753	0.29549168
Ssco_contig10138	1304	1	9	0.206321034	0.047798387
Ssco_contig10139	552	2	4	0.928444652	0.927970659
Ssco_contig1014	499	0	2	0	NA
Ssco_contig10140	1332	3	6	0.928444652	0.911842052
Ssco_contig10141	721	0	7	0	0.045453454
Ssco_contig10142	483	3	1	5.570667912	0.101745082
Ssco_contig10143	1060	5	16	0.580277908	0.238628508
Ssco_contig10144	812	4	12	0.618963101	0.360637951
Ssco_contig10145	850	5	12	0.773703877	0.605175851
Ssco_contig10146	887	1	7	0.265269901	0.118126767
Ssco_contig10147	933	3	4	1.392666978	0.655372937
Ssco_contig10148	1000	5	10	0.928444652	0.886342234
Ssco_contig10149	1451	10	15	1.237926203	0.58865198
Ssco_contig1015	291	3	1	5.570667912	0.101745082
Ssco_contig10150	1335	5	4	2.32111163	0.197329712
Ssco_contig10151	875	1	5	0.371377861	0.283564123
Ssco_contig10152	1224	1	13	0.142837639	0.007467437
Ssco_contig10153	1439	4	9	0.825284135	0.733450687
Ssco_contig10154	574	3	8	0.696333489	0.56194021
Ssco_contig10155	1701	4	9	0.825284135	0.733450687
Ssco_contig10156	1371	7	6	2.166370855	0.154218694
Ssco_contig10157	934	10	8	2.32111163	0.068269661
Ssco_contig10158	1239	8	14	1.061079602	0.888947835
Ssco_contig10159	1923	4	7	1.061079602	0.921347999
Ssco_contig1016	392	1	2	0.928444652	0.949033102
Ssco_contig10160	1663	13	23	1.049546128	0.884246504
Ssco_contig10161	1861	5	12	0.773703877	0.605175851
Ssco_contig10162	1308	5	2	4.64222326	0.048103116
Ssco_contig10163	1094	1	6	0.309481551	0.183867085
Ssco_contig10164	1207	3	5	1.114133582	0.877620758
Ssco_contig10165	909	4	3	2.475852405	0.221859782
Ssco_contig10166	1479	25	15	3.094815507	0.000318994
Ssco_contig10167	641	1	5	0.371377861	0.283564123
Ssco_contig10168	879	1	6	0.309481551	0.183867085
Ssco_contig10169	1188	15	15	1.856889304	0.082664882
Ssco_contig1017	465	1	3	0.618963101	0.647621959
Ssco_contig10170	1380	19	37	0.953537751	0.859217099
Ssco_contig10171	1528	0	7	0	0.045453454
Ssco_contig10172	1779	6	7	1.591619403	0.391683697
Ssco_contig10173	1465	18	13	2.571077498	0.007494796
Ssco_contig10174	1249	0	8	0	0.027450002
Ssco_contig10175	1322	8	16	0.928444652	0.856523696
Ssco_contig10176	806	4	3	2.475852405	0.221859782
Ssco_contig10177	513	1	1	1.856889304	0.654104214
Ssco_contig10178	2143	6	9	1.237926203	0.675297497
Ssco_contig10179	875	31	31	1.856889304	0.012597483
Ssco_contig1018	653	3	1	5.570667912	0.101745082
Ssco_contig10180	842	5	5	1.856889304	0.316381427
Ssco_contig10181	1077	1	9	0.206321034	0.047798387
Ssco_contig10182	2038	12	23	0.968811811	0.925504852
Ssco_contig10183	585	3	2	2.785333956	0.245767202
Ssco_contig10184	1507	2	7	0.530539801	0.374719535
Ssco_contig10185	1067	3	3	1.856889304	0.437701307
Ssco_contig10186	1470	7	7	1.856889304	0.235821207
Ssco_contig10187	796	2	2	1.856889304	0.526299164
Ssco_contig10188	895	4	3	2.475852405	0.221859782
Ssco_contig10189	872	6	7	1.591619403	0.391683697
Ssco_contig1019	491	0	1	0	NA
Ssco_contig10190	1122	5	3	3.094815507	0.107482076
Ssco_contig10191	572	3	1	5.570667912	0.101745082
Ssco_contig10192	1085	10	17	1.092287826	0.817491783
Ssco_contig10193	763	2	7	0.530539801	0.374719535
Ssco_contig10194	1821	80	5	29.71022887	4.71E-28
Ssco_contig10195	1171	5	4	2.32111163	0.197329712
Ssco_contig10196	516	2	0	>7.42755721625409	NA
Ssco_contig10197	799	2	3	1.237926203	0.808902514
Ssco_contig10198	1113	12	37	0.602234369	0.091918854
Ssco_contig10199	1210	130	311	0.776191671	0.009256977
Ssco_contig102	1084	8	7	2.122159205	0.136171308
Ssco_contig1020	594	0	4	0	NA
Ssco_contig10200	1463	8	21	0.707386402	0.366883847
Ssco_contig10201	1198	58	88	1.223858859	0.216312084
Ssco_contig10202	987	34	94	0.671640812	0.0302346
Ssco_contig10203	1072	12	11	2.025697423	0.083215434
Ssco_contig10204	1667	35	71	0.915367967	0.651216012
Ssco_contig10205	1692	20	91	0.408107539	2.25E-05
Ssco_contig10206	1204	8	15	0.990340962	0.981444622
Ssco_contig10207	1705	59	72	1.521617624	0.014130324
Ssco_contig10208	1511	2	13	0.285675278	0.040534057
Ssco_contig10209	762	5	10	0.928444652	0.886342234
Ssco_contig1021	225	0	1	0	NA
Ssco_contig10210	993	9	40	0.417800093	0.005916161
Ssco_contig10211	1014	2	5	0.742755722	0.701818561
Ssco_contig10212	686	3	10	0.557066791	0.321527816
Ssco_contig10213	1494	21	50	0.779893508	0.305551039
Ssco_contig10214	1751	12	32	0.696333489	0.246059881
Ssco_contig10215	1359	2	1951	0.001903526	1.92E-281
Ssco_contig10216	793	3	7	0.795809702	0.723360625
Ssco_contig10217	1164	9	16	1.044500234	0.913048488
Ssco_contig10218	1099	5	22	0.422020296	0.043098968
Ssco_contig10219	1255	12	26	0.857025833	0.638731506
Ssco_contig1022	334	0	1	0	NA
Ssco_contig10220	1042	2	7	0.530539801	0.374719535
Ssco_contig10221	1195	8	9	1.65056827	0.29058902
Ssco_contig10222	1108	3	10	0.557066791	0.321527816
Ssco_contig10223	1161	13	14	1.724254354	0.147412804
Ssco_contig10224	1158	7	15	0.866548342	0.739918966
Ssco_contig10225	934	1	5	0.371377861	0.283564123
Ssco_contig10226	1270	3	32	0.174083372	7.44E-05
Ssco_contig10227	1918	46	85	1.0049048	0.977649686
Ssco_contig10228	1400	5	21	0.442116501	0.058551339
Ssco_contig10229	1154	6	12	0.928444652	0.875578163
Ssco_contig1023	362	2	1	3.713778608	0.258639205
Ssco_contig10230	1097	4	5	1.485511443	0.5445689
Ssco_contig10231	1022	3	5	1.114133582	0.877620758
Ssco_contig10232	597	3	5	1.114133582	0.877620758
Ssco_contig10233	1328	5	5	1.856889304	0.316381427
Ssco_contig10234	1055	10	16	1.160555815	0.701419481
Ssco_contig10235	875	5	14	0.663174751	0.389735493
Ssco_contig10236	1468	6	13	0.857025833	0.739920037
Ssco_contig10237	1604	10	26	0.714188194	0.327773462
Ssco_contig10238	999	30	53	1.051069417	0.819856546
Ssco_contig10239	732	7	5	2.599645026	0.092499463
Ssco_contig1024	289	2	3	1.237926203	0.808902514
Ssco_contig10240	1081	17	16	1.972944886	0.045719497
Ssco_contig10241	1749	4	11	0.675232474	0.464025066
Ssco_contig10242	1714	4	9	0.825284135	0.733450687
Ssco_contig10243	2298	13	16	1.50872256	0.25815233
Ssco_contig10244	1810	8	11	1.350464948	0.505265078
Ssco_contig10245	1451	2	7	0.530539801	0.374719535
Ssco_contig10246	604	0	6	0	0.075414964
Ssco_contig10247	944	7	11	1.18165683	0.720360129
Ssco_contig10248	645	2	3	1.237926203	0.808902514
Ssco_contig10249	1104	4	6	1.237926203	0.732336763
Ssco_contig1025	662	0	4	0	NA
Ssco_contig10250	1506	5	4	2.32111163	0.197329712
Ssco_contig10251	1228	7	4	3.249556282	0.049681702
Ssco_contig10252	1036	12	6	3.713778608	0.005656919
Ssco_contig10253	942	2	3	1.237926203	0.808902514
Ssco_contig10254	1617	5	7	1.326349503	0.618947161
Ssco_contig10255	1480	5	3	3.094815507	0.107482076
Ssco_contig10256	400	37	95	0.723209518	0.070802881
Ssco_contig10257	457	3	15	0.371377861	0.063256609
Ssco_contig10258	883	197	375	0.975485848	0.766872999
Ssco_contig10259	1108	117	389	0.55849884	7.12E-10
Ssco_contig1026	495	0	2	0	NA
Ssco_contig10260	718	207	444	0.865711905	0.068862348
Ssco_contig10261	1281	380	335	2.106322196	2.03E-24
Ssco_contig10262	1001	116	243	0.886416293	0.257818141
Ssco_contig10263	804	134	569	0.437299063	2.31E-23
Ssco_contig10264	1564	1292	2117	1.133255069	0.000215148
Ssco_contig10265	523	72	193	0.692725543	0.0038933
Ssco_contig10266	1107	642	1301	0.916312785	0.055133195
Ssco_contig10267	447	113	621	0.33788807	1.75E-37
Ssco_contig10268	775	65	189	0.638612724	0.000628093
Ssco_contig10269	657	122	173	1.309482631	0.018581509
Ssco_contig1027	266	2	1	3.713778608	0.258639205
Ssco_contig10270	1392	106	179	1.099610426	0.419581307
Ssco_contig10271	744	48	87	1.024490651	0.887996287
Ssco_contig10272	882	199	1216	0.303882378	9.18E-82
Ssco_contig10273	951	7	6	2.166370855	0.154218694
Ssco_contig10274	578	103	185	1.033835667	0.777058792
Ssco_contig10275	823	289	460	1.166610889	0.032962306
Ssco_contig10276	463	1	60	0.030948155	2.51E-12
Ssco_contig10277	1624	1566	2619	1.110304945	0.000606036
Ssco_contig10278	676	2	5	0.742755722	0.701818561
Ssco_contig10279	565	80	279	0.532441378	2.41E-08
Ssco_contig1028	269	1	1	1.856889304	0.654104214
Ssco_contig10280	2869	117	101	2.151049986	7.32E-09
Ssco_contig10281	677	63	197	0.593827544	6.79E-05
Ssco_contig10282	499	28	89	0.584189893	0.00596085
Ssco_contig10283	1711	93	198	0.872175279	0.248560764
Ssco_contig10284	707	6	23	0.484405905	0.072077148
Ssco_contig10285	740	9	129	0.129550417	5.75E-18
Ssco_contig10286	622	1	4	0.464222326	0.432045357
Ssco_contig10287	445	173	418	0.768521171	0.001759028
Ssco_contig10288	855	17	95	0.332285454	4.26E-07
Ssco_contig10289	1083	152	325	0.868452844	0.127691719
Ssco_contig1029	422	0	1	0	NA
Ssco_contig10290	1711	525	771	1.264418787	1.77E-05
Ssco_contig10291	1014	28	64	0.812389071	0.327669404
Ssco_contig10292	1240	228	334	1.26757713	0.004319567
Ssco_contig10293	927	87	295	0.547624981	3.38E-08
Ssco_contig10294	404	29	84	0.641068926	0.023714948
Ssco_contig10295	1574	6	1030	0.010816831	1.05E-185
Ssco_contig10296	1057	16	38	0.781848128	0.376282141
Ssco_contig10297	903	6	10	1.114133582	0.82760713
Ssco_contig10298	418	17	33	0.956579338	0.875702455
Ssco_contig10299	1074	7	23	0.565140223	0.141086489
Ssco_contig103	520	2	7	0.530539801	0.374719535
Ssco_contig10300	513	8	29	0.512245325	0.058732352
Ssco_contig10301	1221	50	268	0.346434572	1.46E-16
Ssco_contig10302	403	2	4	0.928444652	0.927970659
Ssco_contig10303	1211	348	547	1.181348223	0.011624626
Ssco_contig10304	497	0	8	0	0.027450002
Ssco_contig10305	556	0	6	0	0.075414964
Ssco_contig10306	453	254	573	0.823123705	0.005861123
Ssco_contig10307	869	15	37	0.752792961	0.318327257
Ssco_contig10308	1255	2	10	0.371377861	0.129383467
Ssco_contig10309	1558	104	205	0.942031647	0.6012338
Ssco_contig1031	465	1	1	1.856889304	0.654104214
Ssco_contig10310	1121	83	163	0.94553259	0.661789226
Ssco_contig10311	670	8	26	0.571350555	0.12379459
Ssco_contig10312	747	6	8	1.392666978	0.527919779
Ssco_contig10313	505	245	526	0.864900912	0.04626911
Ssco_contig10314	696	54	107	0.937121705	0.681804913
Ssco_contig10315	448	55	125	0.817031294	0.18270317
Ssco_contig10316	882	187	580	0.598686724	1.51E-11
Ssco_contig10317	1249	37	24	2.862704344	3.22E-05
Ssco_contig10318	903	59	73	1.500773547	0.017242259
Ssco_contig10319	636	46	138	0.618963101	0.001930779
Ssco_contig1032	375	0	2	0	NA
Ssco_contig10320	2036	65	231	0.522501319	1.95E-07
Ssco_contig10321	1104	3	6	0.928444652	0.911842052
Ssco_contig10322	1651	7	23	0.565140223	0.141086489
Ssco_contig10323	670	10	29	0.640306657	0.18287578
Ssco_contig10324	1675	191	725	0.489194286	1.59E-23
Ssco_contig10325	551	4	8	0.928444652	0.898272728
Ssco_contig10326	912	68	134	0.942302035	0.674136067
Ssco_contig10327	782	78	172	0.842077708	0.180347898
Ssco_contig10328	759	428	511	1.555281061	4.39E-12
Ssco_contig10329	470	120	222	1.003723948	0.972561713
Ssco_contig1033	221	0	2	0	NA
Ssco_contig10330	428	0	8	0	0.027450002
Ssco_contig10331	646	38	97	0.727441171	0.072587657
Ssco_contig10332	580	84	141	1.106231926	0.445617569
Ssco_contig10333	920	5	6	1.547407753	0.459464846
Ssco_contig10334	1312	28	106	0.490499061	0.000140646
Ssco_contig10335	1120	40	95	0.781848128	0.161786658
Ssco_contig10336	373	61	71	1.595355599	0.006072877
Ssco_contig10337	1653	12	25	0.891306866	0.728806461
Ssco_contig10338	1453	4	10	0.742755722	0.588190388
Ssco_contig10339	487	2	14	0.265269901	0.027106089
Ssco_contig1034	394	2	1	3.713778608	0.258639205
Ssco_contig10340	446	0	3	0	NA
Ssco_contig10341	1594	137	184	1.382575188	0.003111588
Ssco_contig10342	1306	34	114	0.553809091	0.000734838
Ssco_contig10343	483	1	0	>3.71377860812704	NA
Ssco_contig10344	429	113	146	1.437181448	0.002911697
Ssco_contig10345	690	6	11	1.012848711	0.978982047
Ssco_contig10346	432	55	71	1.438435376	0.037432937
Ssco_contig10347	979	1	5	0.371377861	0.283564123
Ssco_contig10348	1118	16	19	1.563696256	0.176532703
Ssco_contig10349	700	304	409	1.380181781	1.16E-05
Ssco_contig1035	237	1	1	1.856889304	0.654104214
Ssco_contig10350	487	5	29	0.320153328	0.004217287
Ssco_contig10351	1120	23	31	1.377692064	0.230622243
Ssco_contig10352	744	10	23	0.807343176	0.546249514
Ssco_contig10353	452	1	7	0.265269901	0.118126767
Ssco_contig10354	1585	21	51	0.764601478	0.266262833
Ssco_contig10355	1831	11	53	0.38539212	0.000693263
Ssco_contig10356	1229	0	8	0	0.027450002
Ssco_contig10357	541	91	154	1.097252771	0.464590949
Ssco_contig10358	563	68	175	0.72153413	0.013562278
Ssco_contig10359	783	29	85	0.633526939	0.019869755
Ssco_contig1036	467	2	1	3.713778608	0.258639205
Ssco_contig10360	620	0	3	0	NA
Ssco_contig10361	415	21	27	1.444247236	0.194048667
Ssco_contig10362	1495	29	57	0.944733155	0.79295408
Ssco_contig10363	641	65	203	0.594570467	5.45E-05
Ssco_contig10364	774	45	72	1.160555815	0.415972856
Ssco_contig10365	788	1	3	0.618963101	0.647621959
Ssco_contig10366	631	14	26	0.999863471	0.999655482
Ssco_contig10367	844	1	7	0.265269901	0.118126767
Ssco_contig10368	589	38	70	1.008025622	0.966844057
Ssco_contig10369	629	39	69	1.049546128	0.800893412
Ssco_contig1037	516	1	2	0.928444652	0.949033102
Ssco_contig10370	659	11	24	0.851074264	0.637922537
Ssco_contig10371	783	47	164	0.532157301	1.87E-05
Ssco_contig10372	2424	55	53	1.926960599	0.000483193
Ssco_contig10373	483	0	3	0	NA
Ssco_contig10374	796	6	7	1.591619403	0.391683697
Ssco_contig10375	919	24	45	0.990340962	0.967864926
Ssco_contig10376	580	59	106	1.033551594	0.831706965
Ssco_contig10377	1128	148	310	0.886514894	0.20156659
Ssco_contig10378	635	140	248	1.048243962	0.641306045
Ssco_contig10379	472	18	44	0.759636533	0.291000143
Ssco_contig1038	626	1	1	1.856889304	0.654104214
Ssco_contig10380	664	67	84	1.481090278	0.013759455
Ssco_contig10381	524	1	3	0.618963101	0.647621959
Ssco_contig10382	1167	6	11	1.012848711	0.978982047
Ssco_contig10383	408	23	46	0.928444652	0.759161734
Ssco_contig10384	833	0	7	0	0.045453454
Ssco_contig10385	1238	1	12	0.154740775	0.0119239
Ssco_contig10386	344	0	3	0	NA
Ssco_contig10387	794	60	134	0.831442972	0.205590335
Ssco_contig10388	653	0	13	0	0.002281831
Ssco_contig10389	655	19	31	1.138093444	0.644524678
Ssco_contig1039	370	2	1	3.713778608	0.258639205
Ssco_contig10390	865	26	75	0.643721625	0.034054332
Ssco_contig10391	862	28	39	1.333151295	0.231382466
Ssco_contig10392	768	13	34	0.709987087	0.255524342
Ssco_contig10393	837	30	33	1.688081186	0.033463253
Ssco_contig10394	1220	34	47	1.343281624	0.176694632
Ssco_contig10395	472	29	101	0.533166236	0.000807684
Ssco_contig10396	495	1	16	0.116055582	0.001818104
Ssco_contig10397	1307	11	27	0.756510457	0.401649773
Ssco_contig10398	986	8	38	0.390924064	0.004518815
Ssco_contig10399	989	1	6	0.309481551	0.183867085
Ssco_contig104	613	1	8	0.232111163	0.075351703
Ssco_contig1040	245	0	1	0	NA
Ssco_contig10400	882	8	25	0.594204577	0.156413764
Ssco_contig10401	880	177	146	2.251160321	9.21E-14
Ssco_contig10402	537	0	5	0	0.125340923
Ssco_contig10403	526	4	9	0.825284135	0.733450687
Ssco_contig10404	563	0	4	0	NA
Ssco_contig10405	378	8	12	1.237926203	0.628602797
Ssco_contig10406	814	2	4	0.928444652	0.927970659
Ssco_contig10407	588	1	5	0.371377861	0.283564123
Ssco_contig10408	722	6	14	0.795809702	0.616654686
Ssco_contig10409	504	8	16	0.928444652	0.856523696
Ssco_contig1041	371	0	2	0	NA
Ssco_contig10410	429	9	20	0.835600187	0.633866227
Ssco_contig10411	1163	25	42	1.105291252	0.679898936
Ssco_contig10412	1468	256	26	18.28321776	1.49E-80
Ssco_contig10413	848	4	6	1.237926203	0.732336763
Ssco_contig10414	1035	5	8	1.160555815	0.786311512
Ssco_contig10415	728	26	20	2.413956095	0.002312221
Ssco_contig10416	658	1	2	0.928444652	0.949033102
Ssco_contig10417	871	6	3	3.713778608	0.050398818
Ssco_contig10418	485	7	5	2.599645026	0.092499463
Ssco_contig10419	746	29	74	0.727699862	0.117231948
Ssco_contig1042	302	1	0	>3.71377860812704	NA
Ssco_contig10420	993	6	1	11.14133582	0.006305131
Ssco_contig10421	793	4	4	1.856889304	0.370176168
Ssco_contig10422	816	3	17	0.327686348	0.030882663
Ssco_contig10423	1505	3	9	0.618963101	0.428551171
Ssco_contig10424	650	20	11	3.376162371	0.000692143
Ssco_contig10425	546	17	55	0.573947603	0.02622116
Ssco_contig10426	433	4	7	1.061079602	0.921347999
Ssco_contig10427	624	13	12	2.011630079	0.073714532
Ssco_contig10428	341	0	3	0	NA
Ssco_contig10429	1174	4	5	1.485511443	0.5445689
Ssco_contig1043	201	0	2	0	NA
Ssco_contig10430	687	6	13	0.857025833	0.739920037
Ssco_contig10431	918	12	18	1.237926203	0.553575753
Ssco_contig10432	284	2	0	>7.42755721625409	NA
Ssco_contig10433	445	2	5	0.742755722	0.701818561
Ssco_contig10434	578	1	2	0.928444652	0.949033102
Ssco_contig10435	891	17	34	0.928444652	0.792111109
Ssco_contig10436	881	0	3	0	NA
Ssco_contig10437	571	15	51	0.546143913	0.02126692
Ssco_contig10438	696	3	5	1.114133582	0.877620758
Ssco_contig10439	1086	12	22	1.012848711	0.970278873
Ssco_contig1044	355	2	1	3.713778608	0.258639205
Ssco_contig10440	1258	68	208	0.607059965	8.08E-05
Ssco_contig10441	1069	11	25	0.817031294	0.551315962
Ssco_contig10442	713	3	2	2.785333956	0.245767202
Ssco_contig10443	1074	6	19	0.586386096	0.206676934
Ssco_contig10444	1537	8	5	2.971022887	0.047412914
Ssco_contig10445	641	29	49	1.098975302	0.674811772
Ssco_contig10446	845	2	3	1.237926203	0.808902514
Ssco_contig10447	770	1	3	0.618963101	0.647621959
Ssco_contig10448	718	1	16	0.116055582	0.001818104
Ssco_contig10449	738	1	4	0.464222326	0.432045357
Ssco_contig1045	240	0	2	0	NA
Ssco_contig10450	429	6	31	0.35939793	0.006217569
Ssco_contig10451	524	10	18	1.031605169	0.934236297
Ssco_contig10452	1001	2	6	0.618963101	0.518023333
Ssco_contig10453	1319	6	5	2.228267165	0.174601005
Ssco_contig10454	455	0	2	0	NA
Ssco_contig10455	740	8	9	1.65056827	0.29058902
Ssco_contig10456	557	7	5	2.599645026	0.092499463
Ssco_contig10457	1233	3	8	0.696333489	0.56194021
Ssco_contig10458	954	4	11	0.675232474	0.464025066
Ssco_contig10459	746	2	3	1.237926203	0.808902514
Ssco_contig1046	362	0	2	0	NA
Ssco_contig10460	691	31	56	1.027920865	0.897591264
Ssco_contig10461	654	5	16	0.580277908	0.238628508
Ssco_contig10462	1284	6	9	1.237926203	0.675297497
Ssco_contig10463	971	5	12	0.773703877	0.605175851
Ssco_contig10464	399	6	15	0.742755722	0.507230228
Ssco_contig10465	1253	14	42	0.618963101	0.087209865
Ssco_contig10466	575	6	22	0.506424356	0.094985405
Ssco_contig10467	496	3	1	5.570667912	0.101745082
Ssco_contig10468	899	7	16	0.812389071	0.624583219
Ssco_contig10469	732	1	2	0.928444652	0.949033102
Ssco_contig1047	589	1	5	0.371377861	0.283564123
Ssco_contig10470	592	1	6	0.309481551	0.183867085
Ssco_contig10471	561	0	7	0	0.045453454
Ssco_contig10472	888	10	28	0.663174751	0.223836345
Ssco_contig10473	590	2	1	3.713778608	0.258639205
Ssco_contig10474	727	3	3	1.856889304	0.437701307
Ssco_contig10475	654	1	2	0.928444652	0.949033102
Ssco_contig10476	556	3	1	5.570667912	0.101745082
Ssco_contig10477	1069	3	22	0.253212178	0.004591887
Ssco_contig10478	1395	13	29	0.832398654	0.558387554
Ssco_contig10479	763	3	1	5.570667912	0.101745082
Ssco_contig1048	356	0	2	0	NA
Ssco_contig10480	487	0	4	0	NA
Ssco_contig10481	1249	10	9	2.063210338	0.106297418
Ssco_contig10482	446	23	19	2.247813368	0.007335901
Ssco_contig10483	754	44	92	0.888077493	0.492989733
Ssco_contig10484	875	2	3	1.237926203	0.808902514
Ssco_contig10485	1277	1	10	0.18568893	0.03018717
Ssco_contig10486	825	14	16	1.624778141	0.173992525
Ssco_contig10487	836	13	25	0.965582438	0.914261022
Ssco_contig10488	1094	9	33	0.506424356	0.040859907
Ssco_contig10489	1386	2	9	0.412642068	0.186836367
Ssco_contig1049	264	0	1	0	NA
Ssco_contig10490	582	10	8	2.32111163	0.068269661
Ssco_contig10491	1422	32	69	0.861166054	0.45816767
Ssco_contig10492	373	0	5	0	0.125340923
Ssco_contig10493	959	0	4	0	NA
Ssco_contig10494	1650	20	53	0.700712945	0.141744182
Ssco_contig10495	542	0	3	0	NA
Ssco_contig10496	679	0	5	0	0.125340923
Ssco_contig10497	976	14	41	0.634059762	0.106390762
Ssco_contig10498	743	3	7	0.795809702	0.723360625
Ssco_contig10499	308	1	12	0.154740775	0.0119239
Ssco_contig105	260	4	4	1.856889304	0.370176168
Ssco_contig1050	558	2	0	>7.42755721625409	NA
Ssco_contig10500	557	2	2	1.856889304	0.526299164
Ssco_contig10501	641	1	2	0.928444652	0.949033102
Ssco_contig10502	661	6	19	0.586386096	0.206676934
Ssco_contig10503	920	5	11	0.844040593	0.73815696
Ssco_contig10504	1187	8	15	0.990340962	0.981444622
Ssco_contig10505	461	0	4	0	NA
Ssco_contig10506	519	5	13	0.714188194	0.488959457
Ssco_contig10507	1607	11	7	2.917968906	0.02163786
Ssco_contig10508	792	12	19	1.172772192	0.653890952
Ssco_contig10509	728	44	65	1.256971221	0.225885095
Ssco_contig1051	297	0	1	0	NA
Ssco_contig10510	655	3	1	5.570667912	0.101745082
Ssco_contig10511	568	23	47	0.90869051	0.690983728
Ssco_contig10512	801	5	9	1.031605169	0.953472555
Ssco_contig10513	774	8	20	0.742755722	0.443822532
Ssco_contig10514	1254	27	31	1.617290684	0.061174991
Ssco_contig10515	1007	2	8	0.464222326	0.266504266
Ssco_contig10516	999	5	5	1.856889304	0.316381427
Ssco_contig10517	559	27	33	1.519273067	0.098043655
Ssco_contig10518	555	3	12	0.464222326	0.173551084
Ssco_contig10519	1246	34	26	2.428239859	0.000460952
Ssco_contig1052	238	1	1	1.856889304	0.654104214
Ssco_contig10520	1003	8	51	0.291276754	5.98E-05
Ssco_contig10521	559	6	15	0.742755722	0.507230228
Ssco_contig10522	955	3	10	0.557066791	0.321527816
Ssco_contig10523	1430	11	17	1.201516609	0.623064612
Ssco_contig10524	562	1	4	0.464222326	0.432045357
Ssco_contig10525	561	20	14	2.652699006	0.003861033
Ssco_contig10526	530	3	2	2.785333956	0.245767202
Ssco_contig10527	950	6	15	0.742755722	0.507230228
Ssco_contig10528	1527	5	8	1.160555815	0.786311512
Ssco_contig10529	919	17	19	1.661427272	0.119179509
Ssco_contig1053	413	0	1	0	NA
Ssco_contig10530	803	1	3	0.618963101	0.647621959
Ssco_contig10531	1393	3	10	0.557066791	0.321527816
Ssco_contig10532	1282	12	8	2.785333956	0.020263508
Ssco_contig10533	1468	59	169	0.64826313	0.001708464
Ssco_contig10534	604	2	4	0.928444652	0.927970659
Ssco_contig10535	1276	7	11	1.18165683	0.720360129
Ssco_contig10536	491	19	24	1.470037366	0.19737717
Ssco_contig10537	561	2	3	1.237926203	0.808902514
Ssco_contig10538	497	2	2	1.856889304	0.526299164
Ssco_contig10539	1620	7	8	1.624778141	0.336410663
Ssco_contig1054	351	1	1	1.856889304	0.654104214
Ssco_contig10540	972	3	5	1.114133582	0.877620758
Ssco_contig10541	800	5	5	1.856889304	0.316381427
Ssco_contig10542	880	111	188	1.096354855	0.423257547
Ssco_contig10543	515	0	4	0	NA
Ssco_contig10544	534	2	4	0.928444652	0.927970659
Ssco_contig10545	480	1	2	0.928444652	0.949033102
Ssco_contig10546	1479	15	30	0.928444652	0.804460075
Ssco_contig10547	729	2	9	0.412642068	0.186836367
Ssco_contig10548	1293	2	10	0.371377861	0.129383467
Ssco_contig10549	889	113	105	1.998366584	1.67E-07
Ssco_contig1055	561	2	3	1.237926203	0.808902514
Ssco_contig10550	889	9	9	1.856889304	0.178872623
Ssco_contig10551	602	0	3	0	NA
Ssco_contig10552	442	13	20	1.206978048	0.58443876
Ssco_contig10553	1514	16	15	1.980681924	0.05146627
Ssco_contig10554	409	0	2	0	NA
Ssco_contig10555	1274	8	18	0.825284135	0.630087944
Ssco_contig10556	492	13	34	0.709987087	0.255524342
Ssco_contig10557	821	1	4	0.464222326	0.432045357
Ssco_contig10558	619	0	5	0	0.125340923
Ssco_contig10559	478	1	6	0.309481551	0.183867085
Ssco_contig1056	567	1	2	0.928444652	0.949033102
Ssco_contig10560	842	11	10	2.042578234	0.094014282
Ssco_contig10561	1092	5	6	1.547407753	0.459464846
Ssco_contig10562	1376	1	10	0.18568893	0.03018717
Ssco_contig10563	498	2	3	1.237926203	0.808902514
Ssco_contig10564	729	1	5	0.371377861	0.283564123
Ssco_contig10565	1150	16	12	2.475852405	0.014554924
Ssco_contig10566	673	2	1	3.713778608	0.258639205
Ssco_contig10567	1425	10	21	0.884233002	0.734538667
Ssco_contig10568	1281	20	30	1.237926203	0.444378712
Ssco_contig10569	723	0	4	0	NA
Ssco_contig1057	347	1	0	>3.71377860812704	NA
Ssco_contig10570	365	1	1	1.856889304	0.654104214
Ssco_contig10571	814	0	5	0	0.125340923
Ssco_contig10572	1077	13	18	1.34108672	0.405950892
Ssco_contig10573	939	8	23	0.645874541	0.243751848
Ssco_contig10574	452	0	5	0	0.125340923
Ssco_contig10575	325	3	5	1.114133582	0.877620758
Ssco_contig10576	1204	4	6	1.237926203	0.732336763
Ssco_contig10577	629	15	40	0.696333489	0.194663131
Ssco_contig10578	796	4	11	0.675232474	0.464025066
Ssco_contig10579	1272	5	8	1.160555815	0.786311512
Ssco_contig1058	404	0	2	0	NA
Ssco_contig10580	546	0	4	0	NA
Ssco_contig10581	483	8	29	0.512245325	0.058732352
Ssco_contig10582	574	5	9	1.031605169	0.953472555
Ssco_contig10583	401	5	14	0.663174751	0.389735493
Ssco_contig10584	494	1	5	0.371377861	0.283564123
Ssco_contig10585	908	4	27	0.275094712	0.002593006
Ssco_contig10586	406	7	7	1.856889304	0.235821207
Ssco_contig10587	567	4	2	3.713778608	0.110149642
Ssco_contig10588	735	14	59	0.440617801	0.001466667
Ssco_contig10589	598	14	19	1.368234224	0.359299554
Ssco_contig1059	502	4	3	2.475852405	0.221859782
Ssco_contig10590	780	8	16	0.928444652	0.856523696
Ssco_contig10591	1038	10	24	0.773703877	0.464702992
Ssco_contig10592	497	2	4	0.928444652	0.927970659
Ssco_contig10593	500	1	2	0.928444652	0.949033102
Ssco_contig10594	521	1	2	0.928444652	0.949033102
Ssco_contig10595	1029	3	10	0.557066791	0.321527816
Ssco_contig10596	494	2	4	0.928444652	0.927970659
Ssco_contig10597	633	6	11	1.012848711	0.978982047
Ssco_contig10598	1424	13	28	0.862127177	0.638960632
Ssco_contig10599	487	0	3	0	NA
Ssco_contig106	697	7	15	0.866548342	0.739918966
Ssco_contig1060	415	1	5	0.371377861	0.283564123
Ssco_contig10600	803	1	6	0.309481551	0.183867085
Ssco_contig10601	528	1	4	0.464222326	0.432045357
Ssco_contig10602	1021	3	11	0.506424356	0.237756501
Ssco_contig10603	1230	1	7	0.265269901	0.118126767
Ssco_contig10604	374	2	2	1.856889304	0.526299164
Ssco_contig10605	611	5	5	1.856889304	0.316381427
Ssco_contig10606	742	6	12	0.928444652	0.875578163
Ssco_contig10607	1285	3	3	1.856889304	0.437701307
Ssco_contig10608	995	4	6	1.237926203	0.732336763
Ssco_contig10609	1042	4	9	0.825284135	0.733450687
Ssco_contig1061	365	0	1	0	NA
Ssco_contig10610	931	4	8	0.928444652	0.898272728
Ssco_contig10611	537	5	4	2.32111163	0.197329712
Ssco_contig10612	580	2	4	0.928444652	0.927970659
Ssco_contig10613	639	3	4	1.392666978	0.655372937
Ssco_contig10614	726	2	16	0.232111163	0.011905223
Ssco_contig10615	1471	3	13	0.428512916	0.125225381
Ssco_contig10616	1268	40	35	2.122159205	0.000860768
Ssco_contig10617	1429	6	10	1.114133582	0.82760713
Ssco_contig10618	517	3	10	0.557066791	0.321527816
Ssco_contig10619	1044	6	12	0.928444652	0.875578163
Ssco_contig1062	529	0	2	0	NA
Ssco_contig10620	455	0	3	0	NA
Ssco_contig10621	478	1	5	0.371377861	0.283564123
Ssco_contig10622	503	0	10	0	0.010078024
Ssco_contig10623	873	4	16	0.464222326	0.116085173
Ssco_contig10624	867	1	5	0.371377861	0.283564123
Ssco_contig10625	399	6	26	0.428512916	0.030134513
Ssco_contig10626	705	4	7	1.061079602	0.921347999
Ssco_contig10627	1181	0	5	0	0.125340923
Ssco_contig10628	514	1	5	0.371377861	0.283564123
Ssco_contig10629	666	2	4	0.928444652	0.927970659
Ssco_contig1063	294	0	1	0	NA
Ssco_contig10630	583	1	3	0.618963101	0.647621959
Ssco_contig10631	438	5	4	2.32111163	0.197329712
Ssco_contig10632	366	0	2	0	NA
Ssco_contig10633	536	3	4	1.392666978	0.655372937
Ssco_contig10634	819	3	12	0.464222326	0.173551084
Ssco_contig10635	670	12	20	1.114133582	0.758095829
Ssco_contig10636	333	2	4	0.928444652	0.927970659
Ssco_contig10637	747	13	64	0.37718064	0.000149771
Ssco_contig10638	410	2	4	0.928444652	0.927970659
Ssco_contig10639	670	2	1	3.713778608	0.258639205
Ssco_contig1064	351	1	1	1.856889304	0.654104214
Ssco_contig10640	986	4	10	0.742755722	0.588190388
Ssco_contig10641	589	1	5	0.371377861	0.283564123
Ssco_contig10642	326	37	15	4.58032695	8.91E-08
Ssco_contig10643	836	2	6	0.618963101	0.518023333
Ssco_contig10644	1423	42	36	2.166370855	0.000482434
Ssco_contig10645	526	3	2	2.785333956	0.245767202
Ssco_contig10646	995	6	6	1.856889304	0.272399581
Ssco_contig10647	451	2	1	3.713778608	0.258639205
Ssco_contig10648	645	10	12	1.547407753	0.29549168
Ssco_contig10649	782	0	6	0	0.075414964
Ssco_contig1065	426	0	2	0	NA
Ssco_contig10650	765	2	5	0.742755722	0.701818561
Ssco_contig10651	471	4	7	1.061079602	0.921347999
Ssco_contig10652	539	2	8	0.464222326	0.266504266
Ssco_contig10653	647	0	5	0	0.125340923
Ssco_contig10654	466	4	10	0.742755722	0.588190388
Ssco_contig10655	900	6	8	1.392666978	0.527919779
Ssco_contig10656	888	0	3	0	NA
Ssco_contig10657	746	4	5	1.485511443	0.5445689
Ssco_contig10658	839	2	2	1.856889304	0.526299164
Ssco_contig10659	575	0	4	0	NA
Ssco_contig1066	352	1	1	1.856889304	0.654104214
Ssco_contig10660	703	7	1	12.99822513	0.002525036
Ssco_contig10661	1092	3	2	2.785333956	0.245767202
Ssco_contig10662	735	3	3	1.856889304	0.437701307
Ssco_contig10663	1559	24	59	0.755344802	0.212687684
Ssco_contig10664	520	3	6	0.928444652	0.911842052
Ssco_contig10665	963	1	6	0.309481551	0.183867085
Ssco_contig10666	595	2	4	0.928444652	0.927970659
Ssco_contig10667	490	2	4	0.928444652	0.927970659
Ssco_contig10668	572	4	8	0.928444652	0.898272728
Ssco_contig10669	573	8	22	0.675232474	0.300409107
Ssco_contig1067	361	0	2	0	NA
Ssco_contig10670	1303	5	4	2.32111163	0.197329712
Ssco_contig10671	422	0	2	0	NA
Ssco_contig10672	923	11	13	1.571214027	0.257946171
Ssco_contig10673	532	4	9	0.825284135	0.733450687
Ssco_contig10674	784	4	15	0.495170481	0.156709658
Ssco_contig10675	471	0	2	0	NA
Ssco_contig10676	430	4	8	0.928444652	0.898272728
Ssco_contig10677	600	0	10	0	0.010078024
Ssco_contig10678	696	3	3	1.856889304	0.437701307
Ssco_contig10679	667	2	2	1.856889304	0.526299164
Ssco_contig1068	505	3	1	5.570667912	0.101745082
Ssco_contig10680	374	1	4	0.464222326	0.432045357
Ssco_contig10681	440	1	7	0.265269901	0.118126767
Ssco_contig10682	1216	0	7	0	0.045453454
Ssco_contig10683	800	2	4	0.928444652	0.927970659
Ssco_contig10684	913	4	4	1.856889304	0.370176168
Ssco_contig10685	1254	3	4	1.392666978	0.655372937
Ssco_contig10686	602	3	5	1.114133582	0.877620758
Ssco_contig10687	955	6	16	0.696333489	0.412101147
Ssco_contig10688	648	1	3	0.618963101	0.647621959
Ssco_contig10689	475	7	4	3.249556282	0.049681702
Ssco_contig1069	483	1	1	1.856889304	0.654104214
Ssco_contig10690	904	2	3	1.237926203	0.808902514
Ssco_contig10691	983	1	2	0.928444652	0.949033102
Ssco_contig10692	679	6	10	1.114133582	0.82760713
Ssco_contig10693	525	8	4	3.713778608	0.023867591
Ssco_contig10694	630	0	5	0	0.125340923
Ssco_contig10695	1012	10	10	1.856889304	0.156497123
Ssco_contig10696	797	5	38	0.24432754	0.000151852
Ssco_contig10697	737	1	2	0.928444652	0.949033102
Ssco_contig10698	1138	4	8	0.928444652	0.898272728
Ssco_contig10699	591	11	9	2.269531372	0.061252328
Ssco_contig107	334	1	1	1.856889304	0.654104214
Ssco_contig1070	322	0	3	0	NA
Ssco_contig10700	600	7	2	6.499112564	0.008764417
Ssco_contig10701	486	0	3	0	NA
Ssco_contig10702	953	1	3	0.618963101	0.647621959
Ssco_contig10703	647	2	2	1.856889304	0.526299164
Ssco_contig10704	336	1	1	1.856889304	0.654104214
Ssco_contig10705	825	15	39	0.714188194	0.230693891
Ssco_contig10706	607	3	1	5.570667912	0.101745082
Ssco_contig10707	424	0	3	0	NA
Ssco_contig10708	735	5	6	1.547407753	0.459464846
Ssco_contig10709	566	1	2	0.928444652	0.949033102
Ssco_contig10710	616	5	8	1.160555815	0.786311512
Ssco_contig10711	568	4	3	2.475852405	0.221859782
Ssco_contig10712	1241	4	11	0.675232474	0.464025066
Ssco_contig10713	2083	7	12	1.083185427	0.86097078
Ssco_contig10714	1638	7	11	1.18165683	0.720360129
Ssco_contig10715	970	5	7	1.326349503	0.618947161
Ssco_contig10716	1066	6	15	0.742755722	0.507230228
Ssco_contig10717	856	59	213	0.514349619	3.43E-07
Ssco_contig10718	825	3	1	5.570667912	0.101745082
Ssco_contig10719	816	3	3	1.856889304	0.437701307
Ssco_contig1072	290	0	2	0	NA
Ssco_contig10720	634	3	3	1.856889304	0.437701307
Ssco_contig10721	747	5	2	4.64222326	0.048103116
Ssco_contig10722	502	2	2	1.856889304	0.526299164
Ssco_contig10723	602	8	8	1.856889304	0.205029218
Ssco_contig10724	556	3	2	2.785333956	0.245767202
Ssco_contig10725	484	1	2	0.928444652	0.949033102
Ssco_contig10726	945	2	7	0.530539801	0.374719535
Ssco_contig10727	1343	36	29	2.305103964	0.000588062
Ssco_contig10728	480	1	3	0.618963101	0.647621959
Ssco_contig10729	584	9	7	2.387429105	0.075901635
Ssco_contig1073	975	3	3	1.856889304	0.437701307
Ssco_contig10730	538	4	4	1.856889304	0.370176168
Ssco_contig10731	897	6	11	1.012848711	0.978982047
Ssco_contig10732	422	1	2	0.928444652	0.949033102
Ssco_contig10733	532	6	7	1.591619403	0.391683697
Ssco_contig10734	1916	3	10	0.557066791	0.321527816
Ssco_contig10735	1408	2	7	0.530539801	0.374719535
Ssco_contig10736	453	2	8	0.464222326	0.266504266
Ssco_contig10737	482	0	2	0	NA
Ssco_contig10738	973	0	8	0	0.027450002
Ssco_contig10739	907	6	2	5.570667912	0.020651071
Ssco_contig1074	437	3	1	5.570667912	0.101745082
Ssco_contig10740	467	1	2	0.928444652	0.949033102
Ssco_contig10741	605	2	1	3.713778608	0.258639205
Ssco_contig10742	1127	3	4	1.392666978	0.655372937
Ssco_contig10743	1259	1	5	0.371377861	0.283564123
Ssco_contig10744	1125	4	10	0.742755722	0.588190388
Ssco_contig10745	529	1	8	0.232111163	0.075351703
Ssco_contig10746	893	1	5	0.371377861	0.283564123
Ssco_contig10747	919	2	4	0.928444652	0.927970659
Ssco_contig10748	842	6	3	3.713778608	0.050398818
Ssco_contig10749	921	1	5	0.371377861	0.283564123
Ssco_contig1075	620	2	1	3.713778608	0.258639205
Ssco_contig10750	526	6	5	2.228267165	0.174601005
Ssco_contig10751	1002	3	3	1.856889304	0.437701307
Ssco_contig10752	869	0	5	0	0.125340923
Ssco_contig10753	700	5	9	1.031605169	0.953472555
Ssco_contig10754	1010	4	4	1.856889304	0.370176168
Ssco_contig10755	664	1	2	0.928444652	0.949033102
Ssco_contig10756	365	1	3	0.618963101	0.647621959
Ssco_contig10757	541	0	3	0	NA
Ssco_contig10758	766	2	2	1.856889304	0.526299164
Ssco_contig10759	1371	2	2	1.856889304	0.526299164
Ssco_contig1076	421	3	2	2.785333956	0.245767202
Ssco_contig10760	996	4	6	1.237926203	0.732336763
Ssco_contig10761	852	1	8	0.232111163	0.075351703
Ssco_contig10762	579	1	6	0.309481551	0.183867085
Ssco_contig10763	642	4	4	1.856889304	0.370176168
Ssco_contig10764	1363	28	27	1.925662982	0.012855712
Ssco_contig10765	1104	1	6	0.309481551	0.183867085
Ssco_contig10766	728	0	3	0	NA
Ssco_contig10767	504	4	3	2.475852405	0.221859782
Ssco_contig10768	998	4	4	1.856889304	0.370176168
Ssco_contig10769	537	1	3	0.618963101	0.647621959
Ssco_contig1077	232	0	1	0	NA
Ssco_contig10770	314	1	2	0.928444652	0.949033102
Ssco_contig10771	609	0	3	0	NA
Ssco_contig10772	489	1	2	0.928444652	0.949033102
Ssco_contig10773	1005	6	4	2.785333956	0.100698279
Ssco_contig10774	1554	6	8	1.392666978	0.527919779
Ssco_contig10775	431	3	4	1.392666978	0.655372937
Ssco_contig10776	342	3	6	0.928444652	0.911842052
Ssco_contig10777	822	3	3	1.856889304	0.437701307
Ssco_contig10778	1232	1	7	0.265269901	0.118126767
Ssco_contig10779	550	6	3	3.713778608	0.050398818
Ssco_contig1078	280	0	2	0	NA
Ssco_contig10780	657	3	4	1.392666978	0.655372937
Ssco_contig10781	636	0	3	0	NA
Ssco_contig10782	473	2	3	1.237926203	0.808902514
Ssco_contig10783	730	4	14	0.530539801	0.209346256
Ssco_contig10784	1004	15	9	3.094815507	0.005303528
Ssco_contig10785	454	0	2	0	NA
Ssco_contig10786	928	1	5	0.371377861	0.283564123
Ssco_contig10787	666	0	3	0	NA
Ssco_contig10788	484	0	3	0	NA
Ssco_contig10789	1103	6	15	0.742755722	0.507230228
Ssco_contig1079	539	1	1	1.856889304	0.654104214
Ssco_contig10790	547	8	6	2.475852405	0.084056879
Ssco_contig10791	481	1	1	1.856889304	0.654104214
Ssco_contig10792	1223	2	14	0.265269901	0.027106089
Ssco_contig10793	933	1	9	0.206321034	0.047798387
Ssco_contig10794	849	2	10	0.371377861	0.129383467
Ssco_contig10795	905	4	1	7.427557216	0.040069923
Ssco_contig10796	613	1	2	0.928444652	0.949033102
Ssco_contig10797	667	0	6	0	0.075414964
Ssco_contig10798	771	2	4	0.928444652	0.927970659
Ssco_contig10799	672	10	15	1.237926203	0.58865198
Ssco_contig108	662	9	10	1.671200374	0.252140119
Ssco_contig1080	323	1	1	1.856889304	0.654104214
Ssco_contig10800	902	8	2	7.427557216	0.003690927
Ssco_contig10801	506	3	3	1.856889304	0.437701307
Ssco_contig10802	452	5	11	0.844040593	0.73815696
Ssco_contig10803	581	1	4	0.464222326	0.432045357
Ssco_contig10804	1468	2	4	0.928444652	0.927970659
Ssco_contig10805	667	1	2	0.928444652	0.949033102
Ssco_contig10806	868	0	6	0	0.075414964
Ssco_contig10807	480	3	2	2.785333956	0.245767202
Ssco_contig10808	710	2	1	3.713778608	0.258639205
Ssco_contig10809	832	1	8	0.232111163	0.075351703
Ssco_contig1081	508	0	3	0	NA
Ssco_contig10810	412	1	1	1.856889304	0.654104214
Ssco_contig10811	744	1	3	0.618963101	0.647621959
Ssco_contig10812	555	4	4	1.856889304	0.370176168
Ssco_contig10813	1007	1	3	0.618963101	0.647621959
Ssco_contig10814	884	2	6	0.618963101	0.518023333
Ssco_contig10815	455	0	4	0	NA
Ssco_contig10816	606	19	34	1.037673435	0.892622634
Ssco_contig10817	839	0	5	0	0.125340923
Ssco_contig10818	577	4	13	0.571350555	0.276487832
Ssco_contig10819	1062	9	16	1.044500234	0.913048488
Ssco_contig1082	347	1	3	0.618963101	0.647621959
Ssco_contig10820	461	5	4	2.32111163	0.197329712
Ssco_contig10821	1086	9	9	1.856889304	0.178872623
Ssco_contig10822	938	1	4	0.464222326	0.432045357
Ssco_contig10823	672	2	3	1.237926203	0.808902514
Ssco_contig10824	520	2	12	0.309481551	0.060187026
Ssco_contig10825	952	2	3	1.237926203	0.808902514
Ssco_contig10826	779	2	7	0.530539801	0.374719535
Ssco_contig10827	369	0	6	0	0.075414964
Ssco_contig10828	1146	6	3	3.713778608	0.050398818
Ssco_contig10829	493	2	3	1.237926203	0.808902514
Ssco_contig1083	511	1	3	0.618963101	0.647621959
Ssco_contig10830	557	1	4	0.464222326	0.432045357
Ssco_contig10831	1549	3	8	0.696333489	0.56194021
Ssco_contig10832	1226	2	7	0.530539801	0.374719535
Ssco_contig10833	376	0	2	0	NA
Ssco_contig10834	445	2	3	1.237926203	0.808902514
Ssco_contig10835	1183	4	4	1.856889304	0.370176168
Ssco_contig10836	500	0	2	0	NA
Ssco_contig10837	1031	3	3	1.856889304	0.437701307
Ssco_contig10838	395	0	2	0	NA
Ssco_contig10839	541	0	5	0	0.125340923
Ssco_contig1084	259	0	1	0	NA
Ssco_contig10840	1161	3	4	1.392666978	0.655372937
Ssco_contig10841	699	10	5	3.713778608	0.011539151
Ssco_contig10842	999	4	5	1.485511443	0.5445689
Ssco_contig10843	971	4	5	1.485511443	0.5445689
Ssco_contig10844	606	0	4	0	NA
Ssco_contig10845	1022	0	11	0	0.006127866
Ssco_contig10846	716	3	6	0.928444652	0.911842052
Ssco_contig10847	489	0	4	0	NA
Ssco_contig10848	836	0	4	0	NA
Ssco_contig10849	505	1	2	0.928444652	0.949033102
Ssco_contig1085	232	1	1	1.856889304	0.654104214
Ssco_contig10850	325	1	2	0.928444652	0.949033102
Ssco_contig10851	563	3	7	0.795809702	0.723360625
Ssco_contig10852	474	0	4	0	NA
Ssco_contig10853	934	3	6	0.928444652	0.911842052
Ssco_contig10854	551	2	6	0.618963101	0.518023333
Ssco_contig10855	548	2	5	0.742755722	0.701818561
Ssco_contig10856	723	0	6	0	0.075414964
Ssco_contig10857	504	0	4	0	NA
Ssco_contig10858	926	8	19	0.781848128	0.531575413
Ssco_contig10859	632	2	1	3.713778608	0.258639205
Ssco_contig1086	285	0	3	0	NA
Ssco_contig10860	748	2	9	0.412642068	0.186836367
Ssco_contig10861	605	1	6	0.309481551	0.183867085
Ssco_contig10862	450	0	2	0	NA
Ssco_contig10863	509	3	2	2.785333956	0.245767202
Ssco_contig10864	507	1	5	0.371377861	0.283564123
Ssco_contig10865	767	13	19	1.270503208	0.491978031
Ssco_contig10866	355	3	5	1.114133582	0.877620758
Ssco_contig10867	600	1	1	1.856889304	0.654104214
Ssco_contig10868	913	3	8	0.696333489	0.56194021
Ssco_contig10869	1107	3	9	0.618963101	0.428551171
Ssco_contig1087	284	0	1	0	NA
Ssco_contig10870	701	1	3	0.618963101	0.647621959
Ssco_contig10871	810	1	3	0.618963101	0.647621959
Ssco_contig10872	1004	2	3	1.237926203	0.808902514
Ssco_contig10873	1065	0	4	0	NA
Ssco_contig10874	469	1	2	0.928444652	0.949033102
Ssco_contig10875	695	3	2	2.785333956	0.245767202
Ssco_contig10876	492	1	3	0.618963101	0.647621959
Ssco_contig10877	943	3	2	2.785333956	0.245767202
Ssco_contig10878	552	4	7	1.061079602	0.921347999
Ssco_contig10879	714	3	2	2.785333956	0.245767202
Ssco_contig1088	390	1	1	1.856889304	0.654104214
Ssco_contig10880	678	2	3	1.237926203	0.808902514
Ssco_contig10881	1006	3	9	0.618963101	0.428551171
Ssco_contig10882	455	1	2	0.928444652	0.949033102
Ssco_contig10883	894	2	3	1.237926203	0.808902514
Ssco_contig10884	711	2	4	0.928444652	0.927970659
Ssco_contig10885	383	1	0	>3.71377860812704	NA
Ssco_contig10886	561	0	7	0	0.045453454
Ssco_contig10887	559	1	1	1.856889304	0.654104214
Ssco_contig10888	564	0	8	0	0.027450002
Ssco_contig10889	737	0	5	0	0.125340923
Ssco_contig1089	288	0	1	0	NA
Ssco_contig10890	337	0	2	0	NA
Ssco_contig10891	731	1	3	0.618963101	0.647621959
Ssco_contig10892	1105	4	3	2.475852405	0.221859782
Ssco_contig10893	513	2	9	0.412642068	0.186836367
Ssco_contig10894	609	1	4	0.464222326	0.432045357
Ssco_contig10895	426	1	5	0.371377861	0.283564123
Ssco_contig10896	1157	2	4	0.928444652	0.927970659
Ssco_contig10897	629	6	4	2.785333956	0.100698279
Ssco_contig10898	779	2	5	0.742755722	0.701818561
Ssco_contig10899	660	2	4	0.928444652	0.927970659
Ssco_contig109	371	1	1	1.856889304	0.654104214
Ssco_contig1090	404	1	2	0.928444652	0.949033102
Ssco_contig10900	859	2	3	1.237926203	0.808902514
Ssco_contig10901	483	1	1	1.856889304	0.654104214
Ssco_contig10902	1262	3	3	1.856889304	0.437701307
Ssco_contig10903	897	3	5	1.114133582	0.877620758
Ssco_contig10904	1318	2	5	0.742755722	0.701818561
Ssco_contig10905	528	0	4	0	NA
Ssco_contig10906	550	3	3	1.856889304	0.437701307
Ssco_contig10907	522	1	2	0.928444652	0.949033102
Ssco_contig10908	537	1	1	1.856889304	0.654104214
Ssco_contig10909	484	2	3	1.237926203	0.808902514
Ssco_contig1091	555	0	1	0	NA
Ssco_contig10910	755	2	3	1.237926203	0.808902514
Ssco_contig10911	579	2	3	1.237926203	0.808902514
Ssco_contig10912	807	2	2	1.856889304	0.526299164
Ssco_contig10913	1742	12	6	3.713778608	0.005656919
Ssco_contig10914	1706	4	5	1.485511443	0.5445689
Ssco_contig10915	345	0	2	0	NA
Ssco_contig10916	452	4	0	>14.8551144325082	NA
Ssco_contig10917	969	1	6	0.309481551	0.183867085
Ssco_contig10918	473	2	2	1.856889304	0.526299164
Ssco_contig10919	1082	2	6	0.618963101	0.518023333
Ssco_contig1092	816	0	5	0	0.125340923
Ssco_contig10920	943	0	3	0	NA
Ssco_contig10921	803	1	2	0.928444652	0.949033102
Ssco_contig10922	602	0	4	0	NA
Ssco_contig10923	976	1	4	0.464222326	0.432045357
Ssco_contig10924	740	0	3	0	NA
Ssco_contig10925	723	9	8	2.089000467	0.120273978
Ssco_contig10926	569	1	4	0.464222326	0.432045357
Ssco_contig10927	1082	2	5	0.742755722	0.701818561
Ssco_contig10928	1203	1	5	0.371377861	0.283564123
Ssco_contig10929	458	0	2	0	NA
Ssco_contig1093	461	0	5	0	0.125340923
Ssco_contig10930	991	3	5	1.114133582	0.877620758
Ssco_contig10931	512	1	3	0.618963101	0.647621959
Ssco_contig10932	515	2	1	3.713778608	0.258639205
Ssco_contig10933	467	0	3	0	NA
Ssco_contig10934	915	3	2	2.785333956	0.245767202
Ssco_contig10935	492	1	2	0.928444652	0.949033102
Ssco_contig10936	605	1	5	0.371377861	0.283564123
Ssco_contig10937	385	0	3	0	NA
Ssco_contig10938	847	7	4	3.249556282	0.049681702
Ssco_contig10939	512	2	1	3.713778608	0.258639205
Ssco_contig1094	424	1	2	0.928444652	0.949033102
Ssco_contig10940	602	2	3	1.237926203	0.808902514
Ssco_contig10941	714	3	4	1.392666978	0.655372937
Ssco_contig10942	491	4	14	0.530539801	0.209346256
Ssco_contig10943	659	1	4	0.464222326	0.432045357
Ssco_contig10944	477	6	4	2.785333956	0.100698279
Ssco_contig10945	763	3	2	2.785333956	0.245767202
Ssco_contig10946	574	1	1	1.856889304	0.654104214
Ssco_contig10947	515	0	2	0	NA
Ssco_contig10948	488	1	1	1.856889304	0.654104214
Ssco_contig10949	1265	5	7	1.326349503	0.618947161
Ssco_contig1095	290	1	0	>3.71377860812704	NA
Ssco_contig10950	564	2	2	1.856889304	0.526299164
Ssco_contig10951	925	3	2	2.785333956	0.245767202
Ssco_contig10952	387	0	1	0	NA
Ssco_contig10953	550	4	4	1.856889304	0.370176168
Ssco_contig10954	581	0	2	0	NA
Ssco_contig10955	446	1	3	0.618963101	0.647621959
Ssco_contig10956	672	3	2	2.785333956	0.245767202
Ssco_contig10957	815	4	8	0.928444652	0.898272728
Ssco_contig10958	381	0	2	0	NA
Ssco_contig10959	510	0	2	0	NA
Ssco_contig1096	335	1	1	1.856889304	0.654104214
Ssco_contig10960	1138	3	1	5.570667912	0.101745082
Ssco_contig10961	1196	2	7	0.530539801	0.374719535
Ssco_contig10962	763	0	3	0	NA
Ssco_contig10963	800	1	4	0.464222326	0.432045357
Ssco_contig10964	421	0	2	0	NA
Ssco_contig10965	793	1	4	0.464222326	0.432045357
Ssco_contig10966	870	1	3	0.618963101	0.647621959
Ssco_contig10967	463	1	1	1.856889304	0.654104214
Ssco_contig10968	1086	4	2	3.713778608	0.110149642
Ssco_contig10969	665	1	2	0.928444652	0.949033102
Ssco_contig1097	497	1	5	0.371377861	0.283564123
Ssco_contig10970	857	4	4	1.856889304	0.370176168
Ssco_contig10971	1679	1	5	0.371377861	0.283564123
Ssco_contig10972	692	1	3	0.618963101	0.647621959
Ssco_contig10973	578	0	5	0	0.125340923
Ssco_contig10974	541	8	6	2.475852405	0.084056879
Ssco_contig10975	989	4	4	1.856889304	0.370176168
Ssco_contig10976	466	1	1	1.856889304	0.654104214
Ssco_contig10977	510	2	1	3.713778608	0.258639205
Ssco_contig10978	994	0	6	0	0.075414964
Ssco_contig10979	573	0	4	0	NA
Ssco_contig1098	281	3	2	2.785333956	0.245767202
Ssco_contig10980	541	3	1	5.570667912	0.101745082
Ssco_contig10981	462	0	2	0	NA
Ssco_contig10982	508	0	2	0	NA
Ssco_contig10983	1113	0	5	0	0.125340923
Ssco_contig10984	1732	5	5	1.856889304	0.316381427
Ssco_contig10985	586	2	1	3.713778608	0.258639205
Ssco_contig10986	731	2	6	0.618963101	0.518023333
Ssco_contig10987	589	9	3	5.570667912	0.004590528
Ssco_contig10988	723	1	2	0.928444652	0.949033102
Ssco_contig10989	2241	4	7	1.061079602	0.921347999
Ssco_contig1099	457	1	4	0.464222326	0.432045357
Ssco_contig10990	544	0	3	0	NA
Ssco_contig10991	957	3	6	0.928444652	0.911842052
Ssco_contig10992	435	0	2	0	NA
Ssco_contig10993	963	2	3	1.237926203	0.808902514
Ssco_contig10994	525	0	2	0	NA
Ssco_contig10995	2021	15	8	3.481667445	0.002795916
Ssco_contig10996	476	1	5	0.371377861	0.283564123
Ssco_contig10997	388	1	1	1.856889304	0.654104214
Ssco_contig10998	630	1	7	0.265269901	0.118126767
Ssco_contig10999	435	0	2	0	NA
Ssco_contig11	754	3	1	5.570667912	0.101745082
Ssco_contig110	607	3	0	>11.1413358243811	NA
Ssco_contig1100	385	0	1	0	NA
Ssco_contig11000	455	2	1	3.713778608	0.258639205
Ssco_contig11001	1081	2	2	1.856889304	0.526299164
Ssco_contig11002	428	0	2	0	NA
Ssco_contig11003	461	1	2	0.928444652	0.949033102
Ssco_contig11004	622	3	3	1.856889304	0.437701307
Ssco_contig11005	749	2	2	1.856889304	0.526299164
Ssco_contig11006	430	0	2	0	NA
Ssco_contig11007	482	0	3	0	NA
Ssco_contig11008	635	1	2	0.928444652	0.949033102
Ssco_contig11009	781	0	2	0	NA
Ssco_contig1101	353	2	3	1.237926203	0.808902514
Ssco_contig11010	538	1	2	0.928444652	0.949033102
Ssco_contig11011	506	0	2	0	NA
Ssco_contig11012	866	3	3	1.856889304	0.437701307
Ssco_contig11013	1153	0	5	0	0.125340923
Ssco_contig11014	873	1	3	0.618963101	0.647621959
Ssco_contig11015	459	0	3	0	NA
Ssco_contig11016	907	0	4	0	NA
Ssco_contig11017	424	1	1	1.856889304	0.654104214
Ssco_contig11018	427	1	2	0.928444652	0.949033102
Ssco_contig11019	508	3	1	5.570667912	0.101745082
Ssco_contig1102	400	0	2	0	NA
Ssco_contig11021	629	2	2	1.856889304	0.526299164
Ssco_contig11022	1204	5	3	3.094815507	0.107482076
Ssco_contig11023	795	0	4	0	NA
Ssco_contig11024	924	4	4	1.856889304	0.370176168
Ssco_contig11025	442	0	2	0	NA
Ssco_contig11026	624	0	3	0	NA
Ssco_contig11027	952	4	1	7.427557216	0.040069923
Ssco_contig11028	1303	2	4	0.928444652	0.927970659
Ssco_contig11029	628	0	6	0	0.075414964
Ssco_contig1103	410	0	2	0	NA
Ssco_contig11030	470	1	1	1.856889304	0.654104214
Ssco_contig11031	677	2	3	1.237926203	0.808902514
Ssco_contig11032	671	2	1	3.713778608	0.258639205
Ssco_contig11033	470	0	5	0	0.125340923
Ssco_contig11034	622	3	1	5.570667912	0.101745082
Ssco_contig11035	511	2	3	1.237926203	0.808902514
Ssco_contig11036	1570	2	14	0.265269901	0.027106089
Ssco_contig11037	648	2	8	0.464222326	0.266504266
Ssco_contig11038	515	2	5	0.742755722	0.701818561
Ssco_contig11039	1051	3	4	1.392666978	0.655372937
Ssco_contig1104	513	1	2	0.928444652	0.949033102
Ssco_contig11040	635	0	3	0	NA
Ssco_contig11041	581	3	1	5.570667912	0.101745082
Ssco_contig11042	679	7	5	2.599645026	0.092499463
Ssco_contig11043	779	13	19	1.270503208	0.491978031
Ssco_contig11044	372	1	2	0.928444652	0.949033102
Ssco_contig11045	1078	5	3	3.094815507	0.107482076
Ssco_contig11046	462	0	2	0	NA
Ssco_contig11047	442	2	5	0.742755722	0.701818561
Ssco_contig11048	519	2	1	3.713778608	0.258639205
Ssco_contig11049	1381	3	2	2.785333956	0.245767202
Ssco_contig1105	618	6	3	3.713778608	0.050398818
Ssco_contig11050	645	3	3	1.856889304	0.437701307
Ssco_contig11051	585	0	4	0	NA
Ssco_contig11052	387	3	1	5.570667912	0.101745082
Ssco_contig11053	790	2	2	1.856889304	0.526299164
Ssco_contig11054	832	1	1	1.856889304	0.654104214
Ssco_contig11055	398	0	3	0	NA
Ssco_contig11056	503	1	1	1.856889304	0.654104214
Ssco_contig11057	675	4	1	7.427557216	0.040069923
Ssco_contig11058	547	4	1	7.427557216	0.040069923
Ssco_contig11059	467	1	1	1.856889304	0.654104214
Ssco_contig1106	332	0	2	0	NA
Ssco_contig11060	1097	3	5	1.114133582	0.877620758
Ssco_contig11061	581	0	3	0	NA
Ssco_contig11062	596	1	2	0.928444652	0.949033102
Ssco_contig11063	1155	2	3	1.237926203	0.808902514
Ssco_contig11064	1156	1	3	0.618963101	0.647621959
Ssco_contig11065	1003	4	3	2.475852405	0.221859782
Ssco_contig11066	1097	2	3	1.237926203	0.808902514
Ssco_contig11067	478	4	3	2.475852405	0.221859782
Ssco_contig11068	635	0	6	0	0.075414964
Ssco_contig11069	645	1	4	0.464222326	0.432045357
Ssco_contig1107	335	1	0	>3.71377860812704	NA
Ssco_contig11070	564	2	3	1.237926203	0.808902514
Ssco_contig11071	728	1	2	0.928444652	0.949033102
Ssco_contig11072	1188	3	2	2.785333956	0.245767202
Ssco_contig11073	617	0	3	0	NA
Ssco_contig11074	418	4	4	1.856889304	0.370176168
Ssco_contig11075	934	1	2	0.928444652	0.949033102
Ssco_contig11076	433	2	1	3.713778608	0.258639205
Ssco_contig11077	1137	5	2	4.64222326	0.048103116
Ssco_contig11078	541	4	1	7.427557216	0.040069923
Ssco_contig11079	806	2	1	3.713778608	0.258639205
Ssco_contig1108	430	0	1	0	NA
Ssco_contig11080	380	4	3	2.475852405	0.221859782
Ssco_contig11081	538	0	2	0	NA
Ssco_contig11082	378	0	1	0	NA
Ssco_contig11083	612	1	3	0.618963101	0.647621959
Ssco_contig11084	552	4	1	7.427557216	0.040069923
Ssco_contig11085	735	2	2	1.856889304	0.526299164
Ssco_contig11086	860	1	3	0.618963101	0.647621959
Ssco_contig11087	1091	16	17	1.747660521	0.100699502
Ssco_contig11088	278	0	1	0	NA
Ssco_contig11089	547	1	1	1.856889304	0.654104214
Ssco_contig1109	427	1	2	0.928444652	0.949033102
Ssco_contig11090	1104	4	2	3.713778608	0.110149642
Ssco_contig11091	534	0	2	0	NA
Ssco_contig11092	451	1	1	1.856889304	0.654104214
Ssco_contig11093	480	2	1	3.713778608	0.258639205
Ssco_contig11094	464	1	1	1.856889304	0.654104214
Ssco_contig11095	700	1	3	0.618963101	0.647621959
Ssco_contig11096	538	1	1	1.856889304	0.654104214
Ssco_contig11097	771	2	1	3.713778608	0.258639205
Ssco_contig11098	466	1	2	0.928444652	0.949033102
Ssco_contig11099	464	0	2	0	NA
Ssco_contig111	575	1	3	0.618963101	0.647621959
Ssco_contig1110	687	0	2	0	NA
Ssco_contig11100	886	3	1	5.570667912	0.101745082
Ssco_contig11101	1401	7	3	4.332741709	0.023065738
Ssco_contig11102	562	2	1	3.713778608	0.258639205
Ssco_contig11103	447	0	2	0	NA
Ssco_contig11104	641	1	3	0.618963101	0.647621959
Ssco_contig11105	459	0	2	0	NA
Ssco_contig11106	456	0	2	0	NA
Ssco_contig11107	969	1	3	0.618963101	0.647621959
Ssco_contig11108	465	1	1	1.856889304	0.654104214
Ssco_contig11109	467	1	1	1.856889304	0.654104214
Ssco_contig1111	429	8	11	1.350464948	0.505265078
Ssco_contig11110	731	2	1	3.713778608	0.258639205
Ssco_contig11111	761	4	2	3.713778608	0.110149642
Ssco_contig11112	489	0	2	0	NA
Ssco_contig11113	1061	4	2	3.713778608	0.110149642
Ssco_contig11114	684	4	1	7.427557216	0.040069923
Ssco_contig11115	612	2	1	3.713778608	0.258639205
Ssco_contig11116	710	2	2	1.856889304	0.526299164
Ssco_contig11117	600	2	3	1.237926203	0.808902514
Ssco_contig11118	701	0	3	0	NA
Ssco_contig11119	967	4	5	1.485511443	0.5445689
Ssco_contig1112	454	1	3	0.618963101	0.647621959
Ssco_contig11120	399	0	2	0	NA
Ssco_contig11121	942	4	6	1.237926203	0.732336763
Ssco_contig11122	778	5	1	9.28444652	0.015848432
Ssco_contig11123	667	3	1	5.570667912	0.101745082
Ssco_contig11124	548	1	1	1.856889304	0.654104214
Ssco_contig11125	562	1	1	1.856889304	0.654104214
Ssco_contig11126	437	1	1	1.856889304	0.654104214
Ssco_contig11127	944	1	2	0.928444652	0.949033102
Ssco_contig11128	844	3	2	2.785333956	0.245767202
Ssco_contig11129	1038	4	2	3.713778608	0.110149642
Ssco_contig1113	275	0	2	0	NA
Ssco_contig11130	483	2	1	3.713778608	0.258639205
Ssco_contig11131	466	0	1	0	NA
Ssco_contig11132	471	4	3	2.475852405	0.221859782
Ssco_contig11133	610	2	1	3.713778608	0.258639205
Ssco_contig11134	426	1	1	1.856889304	0.654104214
Ssco_contig11135	641	3	3	1.856889304	0.437701307
Ssco_contig11136	375	3	1	5.570667912	0.101745082
Ssco_contig11137	1242	6	1	11.14133582	0.006305131
Ssco_contig11138	505	2	1	3.713778608	0.258639205
Ssco_contig11139	397	3	0	>11.1413358243811	NA
Ssco_contig1114	249	0	3	0	NA
Ssco_contig11140	365	2	0	>7.42755721625409	NA
Ssco_contig11141	475	3	1	5.570667912	0.101745082
Ssco_contig11142	812	3	1	5.570667912	0.101745082
Ssco_contig11143	716	4	1	7.427557216	0.040069923
Ssco_contig11144	431	2	1	3.713778608	0.258639205
Ssco_contig11145	509	2	0	>7.42755721625409	NA
Ssco_contig11146	562	2	0	>7.42755721625409	NA
Ssco_contig11147	488	3	0	>11.1413358243811	NA
Ssco_contig11148	945	5	0	>18.5688930406352	0.007824073
Ssco_contig11149	803	2	2	1.856889304	0.526299164
Ssco_contig1115	437	1	4	0.464222326	0.432045357
Ssco_contig11150	851	5	0	>18.5688930406352	0.007824073
Ssco_contig11151	434	2	0	>7.42755721625409	NA
Ssco_contig11152	446	3	0	>11.1413358243811	NA
Ssco_contig11153	664	3	2	2.785333956	0.245767202
Ssco_contig11154	510	2	0	>7.42755721625409	NA
Ssco_contig11155	458	2	0	>7.42755721625409	NA
Ssco_contig11156	463	3	1	5.570667912	0.101745082
Ssco_contig11157	841	2	1	3.713778608	0.258639205
Ssco_contig11158	539	4	0	>14.8551144325082	NA
Ssco_contig11159	491	2	0	>7.42755721625409	NA
Ssco_contig1116	531	1	1	1.856889304	0.654104214
Ssco_contig11160	777	5	0	>18.5688930406352	0.007824073
Ssco_contig11161	382	2	0	>7.42755721625409	NA
Ssco_contig11162	600	3	0	>11.1413358243811	NA
Ssco_contig11163	892	2	1	3.713778608	0.258639205
Ssco_contig11164	446	2	1	3.713778608	0.258639205
Ssco_contig11165	670	3	1	5.570667912	0.101745082
Ssco_contig11166	485	2	0	>7.42755721625409	NA
Ssco_contig11167	850	446	1007	0.82241572	0.000241386
Ssco_contig11168	460	1	3	0.618963101	0.647621959
Ssco_contig11169	799	465	823	1.049153738	0.386731168
Ssco_contig1117	554	0	1	0	NA
Ssco_contig11170	423	167	264	1.174623158	0.0911336
Ssco_contig11171	783	12	18	1.237926203	0.553575753
Ssco_contig11172	913	1	4	0.464222326	0.432045357
Ssco_contig11173	586	30	48	1.160555815	0.506610329
Ssco_contig11174	833	284	670	0.787099347	0.000289635
Ssco_contig11175	448	32	71	0.836907855	0.373452478
Ssco_contig11176	645	2	4	0.928444652	0.927970659
Ssco_contig11177	623	1	4	0.464222326	0.432045357
Ssco_contig11178	930	2	8	0.464222326	0.266504266
Ssco_contig11179	710	1	2	0.928444652	0.949033102
Ssco_contig1118	394	0	2	0	NA
Ssco_contig11180	906	1	3	0.618963101	0.647621959
Ssco_contig11181	507	1	4	0.464222326	0.432045357
Ssco_contig11182	684	5	15	0.618963101	0.306754396
Ssco_contig11183	1034	2	2	1.856889304	0.526299164
Ssco_contig11184	847	11	5	4.085156469	0.00552426
Ssco_contig11185	292	10	5	3.713778608	0.011539151
Ssco_contig11186	806	3	4	1.392666978	0.655372937
Ssco_contig11187	519	4	16	0.464222326	0.116085173
Ssco_contig11188	501	0	9	0	0.016613547
Ssco_contig11189	990	4	5	1.485511443	0.5445689
Ssco_contig1119	739	0	2	0	NA
Ssco_contig11190	416	1	3	0.618963101	0.647621959
Ssco_contig11191	785	7	2	6.499112564	0.008764417
Ssco_contig11192	554	0	6	0	0.075414964
Ssco_contig11193	510	2	10	0.371377861	0.129383467
Ssco_contig11194	556	7	3	4.332741709	0.023065738
Ssco_contig11195	568	0	4	0	NA
Ssco_contig11196	961	4	2	3.713778608	0.110149642
Ssco_contig11197	838	2	4	0.928444652	0.927970659
Ssco_contig11198	734	3	4	1.392666978	0.655372937
Ssco_contig11199	1074	3	15	0.371377861	0.063256609
Ssco_contig112	304	0	2	0	NA
Ssco_contig1120	418	0	2	0	NA
Ssco_contig11200	1087	7	7	1.856889304	0.235821207
Ssco_contig11201	522	1	2	0.928444652	0.949033102
Ssco_contig11202	636	1	6	0.309481551	0.183867085
Ssco_contig11203	502	1	2	0.928444652	0.949033102
Ssco_contig11204	506	5	6	1.547407753	0.459464846
Ssco_contig11205	668	2	6	0.618963101	0.518023333
Ssco_contig11206	407	0	2	0	NA
Ssco_contig11207	747	2	11	0.337616237	0.088652442
Ssco_contig11208	535	2	3	1.237926203	0.808902514
Ssco_contig11209	860	3	4	1.392666978	0.655372937
Ssco_contig1121	333	1	1	1.856889304	0.654104214
Ssco_contig11210	761	2	6	0.618963101	0.518023333
Ssco_contig11211	1012	2	5	0.742755722	0.701818561
Ssco_contig11212	559	2	8	0.464222326	0.266504266
Ssco_contig11213	605	1	3	0.618963101	0.647621959
Ssco_contig11214	648	0	3	0	NA
Ssco_contig11215	620	1	2	0.928444652	0.949033102
Ssco_contig11216	657	1	2	0.928444652	0.949033102
Ssco_contig11217	1050	1	4	0.464222326	0.432045357
Ssco_contig11218	882	7	7	1.856889304	0.235821207
Ssco_contig11219	1137	3	5	1.114133582	0.877620758
Ssco_contig1122	354	1	1	1.856889304	0.654104214
Ssco_contig11220	676	3	2	2.785333956	0.245767202
Ssco_contig11221	1146	4	6	1.237926203	0.732336763
Ssco_contig11222	386	2	1	3.713778608	0.258639205
Ssco_contig11223	333	3	2	2.785333956	0.245767202
Ssco_contig11224	533	0	3	0	NA
Ssco_contig11225	626	2	1	3.713778608	0.258639205
Ssco_contig11226	977	5	13	0.714188194	0.488959457
Ssco_contig11227	539	4	13	0.571350555	0.276487832
Ssco_contig11228	848	5	5	1.856889304	0.316381427
Ssco_contig11229	560	1	1	1.856889304	0.654104214
Ssco_contig1123	494	0	3	0	NA
Ssco_contig11230	672	0	5	0	0.125340923
Ssco_contig11231	1208	1	6	0.309481551	0.183867085
Ssco_contig11232	1323	3	2	2.785333956	0.245767202
Ssco_contig11233	782	2	3	1.237926203	0.808902514
Ssco_contig11234	1127	3	1	5.570667912	0.101745082
Ssco_contig11235	1139	2	7	0.530539801	0.374719535
Ssco_contig11236	567	2	4	0.928444652	0.927970659
Ssco_contig11237	782	1	5	0.371377861	0.283564123
Ssco_contig11238	972	4	5	1.485511443	0.5445689
Ssco_contig11239	1056	1	4	0.464222326	0.432045357
Ssco_contig1124	796	3	5	1.114133582	0.877620758
Ssco_contig11240	829	2	3	1.237926203	0.808902514
Ssco_contig11241	925	0	3	0	NA
Ssco_contig11242	913	6	5	2.228267165	0.174601005
Ssco_contig11243	764	2	2	1.856889304	0.526299164
Ssco_contig11244	724	2	6	0.618963101	0.518023333
Ssco_contig11245	472	1	3	0.618963101	0.647621959
Ssco_contig11246	554	2	2	1.856889304	0.526299164
Ssco_contig11247	793	0	2	0	NA
Ssco_contig11248	491	2	3	1.237926203	0.808902514
Ssco_contig11249	424	1	4	0.464222326	0.432045357
Ssco_contig1125	872	5	10	0.928444652	0.886342234
Ssco_contig11250	730	2	2	1.856889304	0.526299164
Ssco_contig11251	765	2	2	1.856889304	0.526299164
Ssco_contig11252	374	2	3	1.237926203	0.808902514
Ssco_contig11253	713	2	1	3.713778608	0.258639205
Ssco_contig11254	644	4	3	2.475852405	0.221859782
Ssco_contig11255	686	1	2	0.928444652	0.949033102
Ssco_contig11256	866	3	1	5.570667912	0.101745082
Ssco_contig11257	546	2	0	>7.42755721625409	NA
Ssco_contig11258	576	3	0	>11.1413358243811	NA
Ssco_contig11259	616	1	3	0.618963101	0.647621959
Ssco_contig1126	392	1	1	1.856889304	0.654104214
Ssco_contig11260	732	2	2	1.856889304	0.526299164
Ssco_contig11261	911	3	0	>11.1413358243811	NA
Ssco_contig11262	1107	5	0	>18.5688930406352	0.007824073
Ssco_contig11263	527	193	459	0.78078352	0.001978938
Ssco_contig11264	598	662	1247	0.985774434	0.753916803
Ssco_contig11265	335	11	25	0.817031294	0.551315962
Ssco_contig11266	236	1	1	1.856889304	0.654104214
Ssco_contig11267	263	35	46	1.412850557	0.112939258
Ssco_contig11268	595	378	1080	0.649911256	2.78E-15
Ssco_contig11269	911	429	2887	0.275928476	1.16E-213
Ssco_contig1127	383	0	2	0	NA
Ssco_contig11270	571	47	93	0.938427928	0.708285082
Ssco_contig11271	399	136	370	0.682532285	3.41E-05
Ssco_contig11272	557	45	513	0.162885027	4.94E-59
Ssco_contig11273	356	190	260	1.356957568	0.000978355
Ssco_contig11274	418	4	13	0.571350555	0.276487832
Ssco_contig11275	467	459	886	0.961977642	0.477708853
Ssco_contig11276	323	154	321	0.89084409	0.211828278
Ssco_contig11277	375	288	662	0.807830996	0.001227571
Ssco_contig11278	527	454	633	1.331797384	1.51E-06
Ssco_contig11279	661	2	4	0.928444652	0.927970659
Ssco_contig1128	430	0	2	0	NA
Ssco_contig11280	911	817	1236	1.227409839	2.40E-06
Ssco_contig11281	518	685	1528	0.832440558	2.05E-05
Ssco_contig11282	346	214	530	0.749762851	0.000128134
Ssco_contig11283	760	319	700	0.846210983	0.008499747
Ssco_contig11284	417	67	263	0.473047846	4.20E-10
Ssco_contig11285	630	7	31	0.419297585	0.015724835
Ssco_contig11286	309	35	102	0.637167898	0.011644882
Ssco_contig11287	887	1160	1507	1.429324215	3.77E-21
Ssco_contig11288	930	675	1595	0.785830897	1.73E-08
Ssco_contig11289	427	6	11	1.012848711	0.978982047
Ssco_contig1129	546	0	2	0	NA
Ssco_contig11290	407	503	997	0.936825797	0.20774369
Ssco_contig11291	585	82	309	0.492766741	9.98E-11
Ssco_contig11292	541	196	1141	0.31897485	1.52E-72
Ssco_contig11294	471	1	2	0.928444652	0.949033102
Ssco_contig11295	482	184	380	0.899125347	0.21029485
Ssco_contig11296	584	71	113	1.166718058	0.290611462
Ssco_contig11297	618	1	3	0.618963101	0.647621959
Ssco_contig11298	242	71	143	0.921952032	0.554707947
Ssco_contig11299	562	4	24	0.309481551	0.007861991
Ssco_contig113	394	0	1	0	NA
Ssco_contig1130	349	0	2	0	NA
Ssco_contig11300	406	529	1163	0.844621188	0.000599988
Ssco_contig11301	280	7	10	1.299822513	0.582908833
Ssco_contig11302	781	39	21	3.448508708	1.63E-06
Ssco_contig11303	256	79	217	0.676010392	0.001175326
Ssco_contig11304	779	651	1144	1.056673896	0.2398704
Ssco_contig11305	741	775	642	2.241571979	1.55E-54
Ssco_contig11306	799	6	28	0.397904851	0.016304251
Ssco_contig11307	519	132	230	1.065692992	0.542966397
Ssco_contig11308	434	3	5	1.114133582	0.877620758
Ssco_contig11309	526	31	133	0.432808785	1.18E-06
Ssco_contig1131	291	1	1	1.856889304	0.654104214
Ssco_contig11310	457	86	169	0.944925918	0.652378654
Ssco_contig11311	386	21	38	1.026175668	0.920794433
Ssco_contig11312	319	91	214	0.789611807	0.043281596
Ssco_contig11313	449	1	3	0.618963101	0.647621959
Ssco_contig11314	428	23	53	0.805819887	0.355668957
Ssco_contig11315	523	52	119	0.811413814	0.179544321
Ssco_contig11316	435	18	50	0.668480149	0.110227062
Ssco_contig11317	812	105	107	1.822181093	7.69E-06
Ssco_contig11318	518	134	515	0.48315178	1.32E-17
Ssco_contig11319	474	1	1	1.856889304	0.654104214
Ssco_contig1132	512	0	3	0	NA
Ssco_contig11320	356	92	243	0.703019819	0.001804154
Ssco_contig11321	404	62	108	1.065992008	0.675496621
Ssco_contig11322	365	155	277	1.039053582	0.689539175
Ssco_contig11323	552	21	68	0.573451109	0.013320803
Ssco_contig11324	475	14	21	1.237926203	0.522250017
Ssco_contig11325	603	0	3	0	NA
Ssco_contig11326	380	0	40	0	8.34E-09
Ssco_contig11327	1557	1	5	0.371377861	0.283564123
Ssco_contig11328	398	4	13	0.571350555	0.276487832
Ssco_contig11329	208	27	49	1.023183902	0.920279317
Ssco_contig1133	500	1	5	0.371377861	0.283564123
Ssco_contig11330	253	30	44	1.266060889	0.303211898
Ssco_contig11331	294	0	21	0	4.81E-05
Ssco_contig11332	373	0	2	0	NA
Ssco_contig11333	394	0	2	0	NA
Ssco_contig11334	384	35	57	1.140195187	0.525505002
Ssco_contig11335	504	97	236	0.763212977	0.016067737
Ssco_contig11336	349	31	86	0.669343819	0.036729224
Ssco_contig11337	802	3	3	1.856889304	0.437701307
Ssco_contig11338	418	1	1	1.856889304	0.654104214
Ssco_contig11339	286	1	3	0.618963101	0.647621959
Ssco_contig1134	315	0	1	0	NA
Ssco_contig11340	876	22	19	2.150082352	0.012209116
Ssco_contig11341	515	11	20	1.021289117	0.953160749
Ssco_contig11342	720	91	341	0.495533509	1.48E-11
Ssco_contig11343	437	104	107	1.804826987	1.12E-05
Ssco_contig11344	690	4	58	0.128061331	6.35E-09
Ssco_contig11345	442	0	2	0	NA
Ssco_contig11346	342	96	252	0.707386402	0.001765868
Ssco_contig11347	404	3	7	0.795809702	0.723360625
Ssco_contig11348	292	17	30	1.052237272	0.860927746
Ssco_contig11349	616	17	74	0.426582678	0.000239108
Ssco_contig11350	325	7	4	3.249556282	0.049681702
Ssco_contig11351	894	0	4	0	NA
Ssco_contig11352	473	7	13	0.999863471	0.999756395
Ssco_contig11353	583	293	169	3.219340628	1.36E-36
Ssco_contig11354	407	5	9	1.031605169	0.953472555
Ssco_contig11355	311	5	4	2.32111163	0.197329712
Ssco_contig11356	511	2	1	3.713778608	0.258639205
Ssco_contig11357	634	6	14	0.795809702	0.616654686
Ssco_contig11358	454	0	2	0	NA
Ssco_contig11359	242	8	6	2.475852405	0.084056879
Ssco_contig1136	382	4	4	1.856889304	0.370176168
Ssco_contig11360	363	12	5	4.45653433	0.002602972
Ssco_contig11361	207	0	2	0	NA
Ssco_contig11362	1122	1	6	0.309481551	0.183867085
Ssco_contig11363	515	54	92	1.089913287	0.600684933
Ssco_contig11364	350	0	4	0	NA
Ssco_contig11365	403	8	13	1.14270111	0.75776939
Ssco_contig11366	300	0	1	0	NA
Ssco_contig11367	1556	2	5	0.742755722	0.701818561
Ssco_contig11368	366	1	2	0.928444652	0.949033102
Ssco_contig11369	254	1	1	1.856889304	0.654104214
Ssco_contig1137	255	1	1	1.856889304	0.654104214
Ssco_contig11370	517	0	4	0	NA
Ssco_contig11371	455	4	2	3.713778608	0.110149642
Ssco_contig11372	821	25	50	0.928444652	0.749244152
Ssco_contig11373	447	2	1	3.713778608	0.258639205
Ssco_contig11374	703	2	16	0.232111163	0.011905223
Ssco_contig11375	207	21	103	0.378589081	1.62E-06
Ssco_contig11376	598	0	3	0	NA
Ssco_contig11377	520	0	5	0	0.125340923
Ssco_contig11378	499	0	3	0	NA
Ssco_contig11379	489	27	96	0.522250117	0.0007903
Ssco_contig1138	281	0	2	0	NA
Ssco_contig11380	765	144	75	3.565227464	6.30E-21
Ssco_contig11381	648	2	9	0.412642068	0.186836367
Ssco_contig11383	464	3	6	0.928444652	0.911842052
Ssco_contig11384	633	218	260	1.556930263	7.47E-07
Ssco_contig11385	338	49	132	0.689299817	0.015679916
Ssco_contig11386	477	0	3	0	NA
Ssco_contig11387	459	2	1	3.713778608	0.258639205
Ssco_contig11388	525	0	6	0	0.075414964
Ssco_contig11389	635	1	5	0.371377861	0.283564123
Ssco_contig1139	505	1	2	0.928444652	0.949033102
Ssco_contig11390	557	101	122	1.537260817	0.001034601
Ssco_contig11391	485	0	4	0	NA
Ssco_contig11392	212	6	2	5.570667912	0.020651071
Ssco_contig11393	502	78	199	0.727825958	0.010224388
Ssco_contig11394	590	21	65	0.599918083	0.024529471
Ssco_contig11395	446	12	20	1.114133582	0.758095829
Ssco_contig11396	419	10	10	1.856889304	0.156497123
Ssco_contig11397	482	3	14	0.397904851	0.089420568
Ssco_contig11398	419	37	111	0.618963101	0.005423629
Ssco_contig11399	425	6	39	0.285675278	0.00038846
Ssco_contig114	460	1	5	0.371377861	0.283564123
Ssco_contig1140	393	3	4	1.392666978	0.655372937
Ssco_contig11400	595	3	4	1.392666978	0.655372937
Ssco_contig11401	400	4	2	3.713778608	0.110149642
Ssco_contig11402	420	0	2	0	NA
Ssco_contig11403	427	0	2	0	NA
Ssco_contig11404	717	8	34	0.43691513	0.014909607
Ssco_contig11405	494	1	2	0.928444652	0.949033102
Ssco_contig11406	723	0	4	0	NA
Ssco_contig11407	338	1	1	1.856889304	0.654104214
Ssco_contig11408	385	14	48	0.541592714	0.023783343
Ssco_contig11409	698	14	51	0.509734319	0.011667789
Ssco_contig1141	226	2	4	0.928444652	0.927970659
Ssco_contig11410	266	2	1	3.713778608	0.258639205
Ssco_contig11411	336	3	1	5.570667912	0.101745082
Ssco_contig11412	473	19	8	4.410112097	0.000161779
Ssco_contig11413	506	2	3	1.237926203	0.808902514
Ssco_contig11414	556	8	9	1.65056827	0.29058902
Ssco_contig11415	362	1	3	0.618963101	0.647621959
Ssco_contig11416	261	0	2	0	NA
Ssco_contig11417	216	7	7	1.856889304	0.235821207
Ssco_contig11418	624	3	2	2.785333956	0.245767202
Ssco_contig1142	446	0	2	0	NA
Ssco_contig11420	613	6	9	1.237926203	0.675297497
Ssco_contig11421	596	0	7	0	0.045453454
Ssco_contig11422	407	1	3	0.618963101	0.647621959
Ssco_contig11423	702	6	8	1.392666978	0.527919779
Ssco_contig11424	785	0	3	0	NA
Ssco_contig11425	459	0	3	0	NA
Ssco_contig11426	369	0	6	0	0.075414964
Ssco_contig11427	850	15	45	0.618963101	0.076670433
Ssco_contig11428	738	9	12	1.392666978	0.439494064
Ssco_contig11429	857	21	81	0.481415745	0.000675786
Ssco_contig1143	353	1	2	0.928444652	0.949033102
Ssco_contig11430	406	24	40	1.114133582	0.663147312
Ssco_contig11431	354	16	54	0.550189423	0.019006468
Ssco_contig11432	446	5	15	0.618963101	0.306754396
Ssco_contig11433	393	2	2	1.856889304	0.526299164
Ssco_contig11434	392	1	1	1.856889304	0.654104214
Ssco_contig11435	515	1	2	0.928444652	0.949033102
Ssco_contig11436	221	1	1	1.856889304	0.654104214
Ssco_contig11437	311	5	7	1.326349503	0.618947161
Ssco_contig11438	501	1	1	1.856889304	0.654104214
Ssco_contig11439	798	1	3	0.618963101	0.647621959
Ssco_contig1144	558	1	1	1.856889304	0.654104214
Ssco_contig11440	720	3	5	1.114133582	0.877620758
Ssco_contig11441	496	5	8	1.160555815	0.786311512
Ssco_contig11442	474	0	1	0	NA
Ssco_contig11443	580	7	15	0.866548342	0.739918966
Ssco_contig11444	873	1	61	0.030440808	1.60E-12
Ssco_contig11445	386	12	14	1.591619403	0.225745028
Ssco_contig11446	495	9	52	0.321384687	0.000132099
Ssco_contig11447	1031	0	5	0	0.125340923
Ssco_contig11448	777	3	4	1.392666978	0.655372937
Ssco_contig11449	513	7	15	0.866548342	0.739918966
Ssco_contig1145	479	0	2	0	NA
Ssco_contig11450	326	81	80	1.88010042	4.10E-05
Ssco_contig11451	285	12	15	1.485511443	0.293944204
Ssco_contig11452	505	5	2	4.64222326	0.048103116
Ssco_contig11453	515	49	21	4.332741709	1.83E-09
Ssco_contig11454	758	1	2	0.928444652	0.949033102
Ssco_contig11455	1414	8	12	1.237926203	0.628602797
Ssco_contig11456	422	0	2	0	NA
Ssco_contig11457	754	3	1	5.570667912	0.101745082
Ssco_contig11458	444	22	27	1.513020914	0.138828478
Ssco_contig11459	531	3	20	0.278533396	0.010007679
Ssco_contig1146	492	4	5	1.485511443	0.5445689
Ssco_contig11460	640	5	9	1.031605169	0.953472555
Ssco_contig11461	464	1	3	0.618963101	0.647621959
Ssco_contig11462	332	2	2	1.856889304	0.526299164
Ssco_contig11463	442	1	3	0.618963101	0.647621959
Ssco_contig11464	951	14	39	0.666575648	0.155742186
Ssco_contig11465	265	2	1	3.713778608	0.258639205
Ssco_contig11466	327	14	17	1.529202956	0.227104377
Ssco_contig11467	425	0	2	0	NA
Ssco_contig11468	357	0	3	0	NA
Ssco_contig11469	727	4	1	7.427557216	0.040069923
Ssco_contig1147	534	4	4	1.856889304	0.370176168
Ssco_contig11470	388	0	5	0	0.125340923
Ssco_contig11471	618	5	4	2.32111163	0.197329712
Ssco_contig11472	463	0	4	0	NA
Ssco_contig11473	383	0	2	0	NA
Ssco_contig11474	675	2	2	1.856889304	0.526299164
Ssco_contig11475	224	1	4	0.464222326	0.432045357
Ssco_contig11476	539	1	4	0.464222326	0.432045357
Ssco_contig11477	347	0	3	0	NA
Ssco_contig11478	266	2	1	3.713778608	0.258639205
Ssco_contig11479	436	0	2	0	NA
Ssco_contig1148	202	0	4	0	NA
Ssco_contig11480	344	2	5	0.742755722	0.701818561
Ssco_contig11481	513	0	2	0	NA
Ssco_contig11482	741	5	7	1.326349503	0.618947161
Ssco_contig11483	407	0	2	0	NA
Ssco_contig11484	201	0	4	0	NA
Ssco_contig11485	808	2	4	0.928444652	0.927970659
Ssco_contig11486	617	2	3	1.237926203	0.808902514
Ssco_contig11487	1186	2	2	1.856889304	0.526299164
Ssco_contig11488	489	0	2	0	NA
Ssco_contig11489	636	19	39	0.904638379	0.70499638
Ssco_contig1149	489	2	3	1.237926203	0.808902514
Ssco_contig11490	708	12	16	1.392666978	0.372045921
Ssco_contig11491	943	3	4	1.392666978	0.655372937
Ssco_contig11492	350	0	2	0	NA
Ssco_contig11493	795	5	11	0.844040593	0.73815696
Ssco_contig11494	428	0	3	0	NA
Ssco_contig11495	463	6	44	0.253212178	6.11E-05
Ssco_contig11496	235	0	2	0	NA
Ssco_contig11497	670	0	7	0	0.045453454
Ssco_contig11498	741	1	4	0.464222326	0.432045357
Ssco_contig11499	587	3	2	2.785333956	0.245767202
Ssco_contig115	473	1	4	0.464222326	0.432045357
Ssco_contig11500	328	7	11	1.18165683	0.720360129
Ssco_contig11501	307	6	9	1.237926203	0.675297497
Ssco_contig11502	529	18	13	2.571077498	0.007494796
Ssco_contig11503	652	32	47	1.264265058	0.290365615
Ssco_contig11504	480	2	4	0.928444652	0.927970659
Ssco_contig11505	529	18	6	5.570667912	6.11E-05
Ssco_contig11506	431	2	0	>7.42755721625409	NA
Ssco_contig11507	591	2	1	3.713778608	0.258639205
Ssco_contig11508	317	9	9	1.856889304	0.178872623
Ssco_contig11509	323	6	9	1.237926203	0.675297497
Ssco_contig1151	263	0	1	0	NA
Ssco_contig11510	478	0	2	0	NA
Ssco_contig11511	521	3	1	5.570667912	0.101745082
Ssco_contig11512	929	2	3	1.237926203	0.808902514
Ssco_contig11513	548	0	3	0	NA
Ssco_contig11514	754	2	1	3.713778608	0.258639205
Ssco_contig11515	858	2	5	0.742755722	0.701818561
Ssco_contig11516	425	4	2	3.713778608	0.110149642
Ssco_contig11517	462	0	3	0	NA
Ssco_contig11518	527	1	2	0.928444652	0.949033102
Ssco_contig11519	343	10	19	0.97731016	0.950807822
Ssco_contig1152	243	0	1	0	NA
Ssco_contig11520	369	1	2	0.928444652	0.949033102
Ssco_contig11521	791	16	43	0.690935555	0.170402413
Ssco_contig11522	705	2	4	0.928444652	0.927970659
Ssco_contig11523	470	1	2	0.928444652	0.949033102
Ssco_contig11524	458	1	3	0.618963101	0.647621959
Ssco_contig11525	481	0	3	0	NA
Ssco_contig11526	707	3	4	1.392666978	0.655372937
Ssco_contig11527	340	0	4	0	NA
Ssco_contig11528	834	2	1	3.713778608	0.258639205
Ssco_contig11529	441	2	0	>7.42755721625409	NA
Ssco_contig1153	226	0	1	0	NA
Ssco_contig11530	924	0	4	0	NA
Ssco_contig11531	395	2	1	3.713778608	0.258639205
Ssco_contig11532	900	91	595	0.283994835	5.44E-44
Ssco_contig11533	370	3	1	5.570667912	0.101745082
Ssco_contig11534	481	0	2	0	NA
Ssco_contig11535	410	1	2	0.928444652	0.949033102
Ssco_contig11536	265	1	1	1.856889304	0.654104214
Ssco_contig11537	418	4	2	3.713778608	0.110149642
Ssco_contig11538	523	0	2	0	NA
Ssco_contig11539	271	1	3	0.618963101	0.647621959
Ssco_contig1154	483	0	1	0	NA
Ssco_contig11540	516	1	3	0.618963101	0.647621959
Ssco_contig11541	492	0	3	0	NA
Ssco_contig11542	528	0	2	0	NA
Ssco_contig11543	456	11	27	0.756510457	0.401649773
Ssco_contig11544	939	22	27	1.513020914	0.138828478
Ssco_contig11545	826	1	4	0.464222326	0.432045357
Ssco_contig11546	311	0	2	0	NA
Ssco_contig11547	626	2	12	0.309481551	0.060187026
Ssco_contig11548	314	0	2	0	NA
Ssco_contig11549	742	1	3	0.618963101	0.647621959
Ssco_contig1155	287	0	1	0	NA
Ssco_contig11550	231	0	2	0	NA
Ssco_contig11551	640	2	1	3.713778608	0.258639205
Ssco_contig11552	689	18	29	1.152551982	0.623180441
Ssco_contig11553	336	2	1	3.713778608	0.258639205
Ssco_contig11554	740	2	2	1.856889304	0.526299164
Ssco_contig11555	330	5	3	3.094815507	0.107482076
Ssco_contig11556	529	2	6	0.618963101	0.518023333
Ssco_contig11557	671	0	3	0	NA
Ssco_contig11558	578	0	3	0	NA
Ssco_contig11559	788	0	3	0	NA
Ssco_contig1156	257	1	1	1.856889304	0.654104214
Ssco_contig11560	585	2	1	3.713778608	0.258639205
Ssco_contig11561	868	1	4	0.464222326	0.432045357
Ssco_contig11562	221	0	1	0	NA
Ssco_contig11563	608	7	36	0.361061809	0.003297092
Ssco_contig11564	716	16	25	1.188409155	0.576224815
Ssco_contig11565	479	3	1	5.570667912	0.101745082
Ssco_contig11566	499	7	13	0.999863471	0.999756395
Ssco_contig11567	356	1	2	0.928444652	0.949033102
Ssco_contig11568	1063	2	8	0.464222326	0.266504266
Ssco_contig11569	483	0	1	0	NA
Ssco_contig1157	517	0	1	0	NA
Ssco_contig11570	379	1	2	0.928444652	0.949033102
Ssco_contig11571	430	0	2	0	NA
Ssco_contig11572	692	9	19	0.879579144	0.736921885
Ssco_contig11573	572	1	2	0.928444652	0.949033102
Ssco_contig11574	227	7	8	1.624778141	0.336410663
Ssco_contig11575	529	3	7	0.795809702	0.723360625
Ssco_contig11576	390	0	2	0	NA
Ssco_contig11577	444	0	4	0	NA
Ssco_contig11578	589	2	7	0.530539801	0.374719535
Ssco_contig11579	537	1	3	0.618963101	0.647621959
Ssco_contig1158	377	0	2	0	NA
Ssco_contig11580	387	1	5	0.371377861	0.283564123
Ssco_contig11581	515	2	2	1.856889304	0.526299164
Ssco_contig11582	415	2	2	1.856889304	0.526299164
Ssco_contig11583	736	8	11	1.350464948	0.505265078
Ssco_contig11584	532	0	3	0	NA
Ssco_contig11585	652	0	3	0	NA
Ssco_contig11586	294	1	2	0.928444652	0.949033102
Ssco_contig11587	390	2	3	1.237926203	0.808902514
Ssco_contig11588	539	0	3	0	NA
Ssco_contig1159	201	0	2	0	NA
Ssco_contig11590	735	3	6	0.928444652	0.911842052
Ssco_contig11591	559	2	1	3.713778608	0.258639205
Ssco_contig11592	344	1	2	0.928444652	0.949033102
Ssco_contig11593	477	1	5	0.371377861	0.283564123
Ssco_contig11594	416	0	2	0	NA
Ssco_contig11595	720	4	1	7.427557216	0.040069923
Ssco_contig11596	451	2	4	0.928444652	0.927970659
Ssco_contig11597	551	1	3	0.618963101	0.647621959
Ssco_contig11598	632	3	8	0.696333489	0.56194021
Ssco_contig11599	316	1	2	0.928444652	0.949033102
Ssco_contig116	478	0	2	0	NA
Ssco_contig1160	392	0	1	0	NA
Ssco_contig11600	1137	3	6	0.928444652	0.911842052
Ssco_contig11601	428	0	2	0	NA
Ssco_contig11602	275	5	9	1.031605169	0.953472555
Ssco_contig11603	551	1	1	1.856889304	0.654104214
Ssco_contig11604	344	1	0	>3.71377860812704	NA
Ssco_contig11605	643	1	2	0.928444652	0.949033102
Ssco_contig11606	388	1	2	0.928444652	0.949033102
Ssco_contig11607	472	0	3	0	NA
Ssco_contig11608	419	9	23	0.726608858	0.380463556
Ssco_contig11609	284	3	3	1.856889304	0.437701307
Ssco_contig1161	239	0	2	0	NA
Ssco_contig11610	535	0	3	0	NA
Ssco_contig11611	290	0	1	0	NA
Ssco_contig11612	264	3	2	2.785333956	0.245767202
Ssco_contig11613	354	0	3	0	NA
Ssco_contig11614	409	2	11	0.337616237	0.088652442
Ssco_contig11616	751	0	6	0	0.075414964
Ssco_contig11617	828	2	1	3.713778608	0.258639205
Ssco_contig11618	565	0	3	0	NA
Ssco_contig11619	465	1	2	0.928444652	0.949033102
Ssco_contig1162	241	0	1	0	NA
Ssco_contig11621	968	4	1	7.427557216	0.040069923
Ssco_contig11622	517	2	2	1.856889304	0.526299164
Ssco_contig11623	217	5	6	1.547407753	0.459464846
Ssco_contig11624	523	5	5	1.856889304	0.316381427
Ssco_contig11625	475	4	2	3.713778608	0.110149642
Ssco_contig11626	452	2	2	1.856889304	0.526299164
Ssco_contig11627	470	2	1	3.713778608	0.258639205
Ssco_contig11628	415	1	4	0.464222326	0.432045357
Ssco_contig11629	471	1	1	1.856889304	0.654104214
Ssco_contig1163	630	0	2	0	NA
Ssco_contig11630	280	0	2	0	NA
Ssco_contig11631	240	4	5	1.485511443	0.5445689
Ssco_contig11632	517	0	3	0	NA
Ssco_contig11633	377	0	2	0	NA
Ssco_contig11634	287	1	2	0.928444652	0.949033102
Ssco_contig11635	513	0	4	0	NA
Ssco_contig11636	411	0	2	0	NA
Ssco_contig11637	310	2	5	0.742755722	0.701818561
Ssco_contig11638	397	0	2	0	NA
Ssco_contig11639	320	13	7	3.448508708	0.005637217
Ssco_contig1164	676	0	5	0	0.125340923
Ssco_contig11640	677	1	1	1.856889304	0.654104214
Ssco_contig11641	285	0	2	0	NA
Ssco_contig11642	428	0	3	0	NA
Ssco_contig11643	480	1	1	1.856889304	0.654104214
Ssco_contig11644	351	4	5	1.485511443	0.5445689
Ssco_contig11645	710	2	1	3.713778608	0.258639205
Ssco_contig11646	216	0	2	0	NA
Ssco_contig11647	507	0	4	0	NA
Ssco_contig11648	321	0	2	0	NA
Ssco_contig11649	215	0	2	0	NA
Ssco_contig1165	435	2	1	3.713778608	0.258639205
Ssco_contig11650	475	1	2	0.928444652	0.949033102
Ssco_contig11651	260	2	2	1.856889304	0.526299164
Ssco_contig11652	465	0	3	0	NA
Ssco_contig11653	511	0	3	0	NA
Ssco_contig11654	622	4	4	1.856889304	0.370176168
Ssco_contig11655	546	1	5	0.371377861	0.283564123
Ssco_contig11656	369	0	2	0	NA
Ssco_contig11657	940	1	8	0.232111163	0.075351703
Ssco_contig11658	350	7	21	0.618963101	0.226538035
Ssco_contig11659	363	1	6	0.309481551	0.183867085
Ssco_contig1166	379	0	5	0	0.125340923
Ssco_contig11660	1025	1	8	0.232111163	0.075351703
Ssco_contig11661	267	0	2	0	NA
Ssco_contig11662	491	1	2	0.928444652	0.949033102
Ssco_contig11663	541	5	7	1.326349503	0.618947161
Ssco_contig11664	394	0	5	0	0.125340923
Ssco_contig11665	726	0	3	0	NA
Ssco_contig11666	321	1	0	>3.71377860812704	NA
Ssco_contig11667	503	1	2	0.928444652	0.949033102
Ssco_contig11668	265	2	0	>7.42755721625409	NA
Ssco_contig11669	662	0	3	0	NA
Ssco_contig1167	710	0	5	0	0.125340923
Ssco_contig11670	1095	3	1	5.570667912	0.101745082
Ssco_contig11671	427	1	1	1.856889304	0.654104214
Ssco_contig11672	347	0	3	0	NA
Ssco_contig11673	549	0	2	0	NA
Ssco_contig11674	662	1	2	0.928444652	0.949033102
Ssco_contig11675	715	1	2	0.928444652	0.949033102
Ssco_contig11676	531	1	2	0.928444652	0.949033102
Ssco_contig11677	412	0	3	0	NA
Ssco_contig11678	387	0	2	0	NA
Ssco_contig11679	570	2	5	0.742755722	0.701818561
Ssco_contig1168	516	12	5	4.45653433	0.002602972
Ssco_contig11680	564	1	2	0.928444652	0.949033102
Ssco_contig11681	504	1	3	0.618963101	0.647621959
Ssco_contig11682	821	2	9	0.412642068	0.186836367
Ssco_contig11683	423	0	4	0	NA
Ssco_contig11684	1243	0	5	0	0.125340923
Ssco_contig11685	443	0	3	0	NA
Ssco_contig11686	414	1	1	1.856889304	0.654104214
Ssco_contig11687	278	1	0	>3.71377860812704	NA
Ssco_contig11688	472	2	2	1.856889304	0.526299164
Ssco_contig11689	635	0	3	0	NA
Ssco_contig11690	714	0	3	0	NA
Ssco_contig11691	370	1	3	0.618963101	0.647621959
Ssco_contig11692	383	0	4	0	NA
Ssco_contig11693	427	1	2	0.928444652	0.949033102
Ssco_contig11694	419	0	2	0	NA
Ssco_contig11695	895	1	4	0.464222326	0.432045357
Ssco_contig11696	429	10	13	1.428376388	0.38341646
Ssco_contig11697	283	0	2	0	NA
Ssco_contig11698	317	0	1	0	NA
Ssco_contig11699	476	1	1	1.856889304	0.654104214
Ssco_contig117	342	0	2	0	NA
Ssco_contig1170	380	2	2	1.856889304	0.526299164
Ssco_contig11700	546	5	3	3.094815507	0.107482076
Ssco_contig11701	430	0	2	0	NA
Ssco_contig11702	647	2	1	3.713778608	0.258639205
Ssco_contig11703	913	3	3	1.856889304	0.437701307
Ssco_contig11704	508	2	1	3.713778608	0.258639205
Ssco_contig11705	498	27	28	1.790571829	0.026994235
Ssco_contig11706	517	1	1	1.856889304	0.654104214
Ssco_contig11707	595	3	7	0.795809702	0.723360625
Ssco_contig11708	328	0	2	0	NA
Ssco_contig11709	489	2	8	0.464222326	0.266504266
Ssco_contig1171	516	1	1	1.856889304	0.654104214
Ssco_contig11710	949	1	3	0.618963101	0.647621959
Ssco_contig11711	551	0	2	0	NA
Ssco_contig11712	414	0	2	0	NA
Ssco_contig11713	354	3	5	1.114133582	0.877620758
Ssco_contig11714	1003	2	5	0.742755722	0.701818561
Ssco_contig11715	448	0	3	0	NA
Ssco_contig11716	413	7	5	2.599645026	0.092499463
Ssco_contig11717	490	4	9	0.825284135	0.733450687
Ssco_contig11718	573	1	2	0.928444652	0.949033102
Ssco_contig11719	523	0	4	0	NA
Ssco_contig1172	585	2	2	1.856889304	0.526299164
Ssco_contig11720	275	0	1	0	NA
Ssco_contig11721	465	1	3	0.618963101	0.647621959
Ssco_contig11722	455	0	2	0	NA
Ssco_contig11723	305	1	1	1.856889304	0.654104214
Ssco_contig11724	801	3	6	0.928444652	0.911842052
Ssco_contig11725	298	0	4	0	NA
Ssco_contig11726	349	0	2	0	NA
Ssco_contig11727	233	5	13	0.714188194	0.488959457
Ssco_contig11728	334	2	5	0.742755722	0.701818561
Ssco_contig11729	509	1	2	0.928444652	0.949033102
Ssco_contig1173	461	0	1	0	NA
Ssco_contig11730	382	2	1	3.713778608	0.258639205
Ssco_contig11731	503	3	7	0.795809702	0.723360625
Ssco_contig11732	405	0	1	0	NA
Ssco_contig11733	774	1	2	0.928444652	0.949033102
Ssco_contig11734	253	0	3	0	NA
Ssco_contig11735	453	1	2	0.928444652	0.949033102
Ssco_contig11736	543	2	1	3.713778608	0.258639205
Ssco_contig11737	544	1	1	1.856889304	0.654104214
Ssco_contig11738	474	1	0	>3.71377860812704	NA
Ssco_contig11739	983	2	2	1.856889304	0.526299164
Ssco_contig1174	254	0	2	0	NA
Ssco_contig11740	1167	2	11	0.337616237	0.088652442
Ssco_contig11741	246	0	1	0	NA
Ssco_contig11742	430	1	1	1.856889304	0.654104214
Ssco_contig11743	674	4	8	0.928444652	0.898272728
Ssco_contig11744	579	3	3	1.856889304	0.437701307
Ssco_contig11745	830	1	4	0.464222326	0.432045357
Ssco_contig11746	852	2	4	0.928444652	0.927970659
Ssco_contig11747	408	1	2	0.928444652	0.949033102
Ssco_contig11748	363	1	4	0.464222326	0.432045357
Ssco_contig11749	509	2	2	1.856889304	0.526299164
Ssco_contig1175	307	0	2	0	NA
Ssco_contig11750	649	1	1	1.856889304	0.654104214
Ssco_contig11751	536	4	4	1.856889304	0.370176168
Ssco_contig11752	354	2	2	1.856889304	0.526299164
Ssco_contig11753	872	5	5	1.856889304	0.316381427
Ssco_contig11754	311	1	1	1.856889304	0.654104214
Ssco_contig11755	1034	1	5	0.371377861	0.283564123
Ssco_contig11756	551	0	2	0	NA
Ssco_contig11757	1088	6	7	1.591619403	0.391683697
Ssco_contig11758	391	0	3	0	NA
Ssco_contig11759	660	2	4	0.928444652	0.927970659
Ssco_contig11760	301	0	2	0	NA
Ssco_contig11761	434	0	2	0	NA
Ssco_contig11762	242	1	0	>3.71377860812704	NA
Ssco_contig11763	420	1	1	1.856889304	0.654104214
Ssco_contig11764	706	0	6	0	0.075414964
Ssco_contig11765	239	1	1	1.856889304	0.654104214
Ssco_contig11767	1022	4	7	1.061079602	0.921347999
Ssco_contig11768	1037	4	3	2.475852405	0.221859782
Ssco_contig11769	453	0	2	0	NA
Ssco_contig1177	437	1	2	0.928444652	0.949033102
Ssco_contig11770	418	4	3	2.475852405	0.221859782
Ssco_contig11771	791	0	3	0	NA
Ssco_contig11772	230	0	2	0	NA
Ssco_contig11773	544	1	2	0.928444652	0.949033102
Ssco_contig11774	1075	4	1	7.427557216	0.040069923
Ssco_contig11775	200	1	2	0.928444652	0.949033102
Ssco_contig11776	601	1	2	0.928444652	0.949033102
Ssco_contig11777	617	1	2	0.928444652	0.949033102
Ssco_contig11778	419	0	2	0	NA
Ssco_contig11779	341	1	1	1.856889304	0.654104214
Ssco_contig1178	528	4	8	0.928444652	0.898272728
Ssco_contig11780	519	2	11	0.337616237	0.088652442
Ssco_contig11781	490	1	3	0.618963101	0.647621959
Ssco_contig11782	202	1	1	1.856889304	0.654104214
Ssco_contig11783	492	0	2	0	NA
Ssco_contig11784	446	0	3	0	NA
Ssco_contig11785	310	1	1	1.856889304	0.654104214
Ssco_contig11786	549	1	2	0.928444652	0.949033102
Ssco_contig11787	565	2	2	1.856889304	0.526299164
Ssco_contig11788	865	2	4	0.928444652	0.927970659
Ssco_contig11789	552	36	31	2.156387579	0.001300967
Ssco_contig1179	350	4	10	0.742755722	0.588190388
Ssco_contig11790	634	0	2	0	NA
Ssco_contig11791	245	6	7	1.591619403	0.391683697
Ssco_contig11792	529	3	2	2.785333956	0.245767202
Ssco_contig11793	804	1	5	0.371377861	0.283564123
Ssco_contig11794	219	0	2	0	NA
Ssco_contig11795	528	1	6	0.309481551	0.183867085
Ssco_contig11796	987	1	3	0.618963101	0.647621959
Ssco_contig11797	240	1	3	0.618963101	0.647621959
Ssco_contig11798	470	0	3	0	NA
Ssco_contig11799	526	3	4	1.392666978	0.655372937
Ssco_contig118	511	0	2	0	NA
Ssco_contig1180	251	2	0	>7.42755721625409	NA
Ssco_contig11800	584	4	8	0.928444652	0.898272728
Ssco_contig11802	454	0	2	0	NA
Ssco_contig11803	204	2	10	0.371377861	0.129383467
Ssco_contig11804	225	3	2	2.785333956	0.245767202
Ssco_contig11805	954	1	3	0.618963101	0.647621959
Ssco_contig11806	347	0	3	0	NA
Ssco_contig11807	492	3	3	1.856889304	0.437701307
Ssco_contig11808	275	3	8	0.696333489	0.56194021
Ssco_contig11809	369	0	6	0	0.075414964
Ssco_contig11810	1190	3	4	1.392666978	0.655372937
Ssco_contig11811	1234	1	4	0.464222326	0.432045357
[truncated: 13,425 more rows]
