# Supplementary material for: Functional similarity and molecular divergence of a novel reproductive transcriptome in two male-pregnant Syngnathus pipefish species
Source: Ecol Evol. 2013 Sep 20;3(12):4092–108. doi: 10.1002/ece3.763 (PMC3853555; doi:10.1002/ece3.763)
Supplement: Supplementary file 6 [file ece30003-4092-SD6.csv]

Sflo_Contig	Sflo_Contig_Length	Pregnant_UMRs	NonPregnant_UMRs	Normalized_FoldChange	MARS_p-value
Sflo_contig1	593	0	4	0	NA
Sflo_contig10	449	2	2	0.88663352	0.904139674
Sflo_contig100	404	0	3	0	NA
Sflo_contig1000	333	0	1	0	NA
Sflo_contig1001	586	0	3	0	NA
Sflo_contig1002	260	1	1	0.88663352	0.932134989
Sflo_contig1003	360	1	1	0.88663352	0.932134989
Sflo_contig1004	520	0	2	0	NA
Sflo_contig1005	479	0	1	0	NA
Sflo_contig1006	487	1	0	>1.7732670404194	NA
Sflo_contig1007	688	2	1	1.77326704	0.629717501
Sflo_contig1009	419	2	1	1.77326704	0.629717501
Sflo_contig101	296	0	2	0	NA
Sflo_contig1010	273	2	0	>3.5465340808388	NA
Sflo_contig1011	518	0	1	0	NA
Sflo_contig1012	415	1	1	0.88663352	0.932134989
Sflo_contig1013	402	2	1	1.77326704	0.629717501
Sflo_contig1014	406	1	0	>1.7732670404194	NA
Sflo_contig1015	331	0	2	0	NA
Sflo_contig1016	434	1	0	>1.7732670404194	NA
Sflo_contig1017	676	1	1	0.88663352	0.932134989
Sflo_contig1018	401	0	2	0	NA
Sflo_contig1019	300	2	2	0.88663352	0.904139674
Sflo_contig102	517	5	7	0.633309657	0.431647963
Sflo_contig1020	407	0	3	0	NA
Sflo_contig1021	445	1	0	>1.7732670404194	NA
Sflo_contig1022	648	2	1	1.77326704	0.629717501
Sflo_contig1023	404	1	1	0.88663352	0.932134989
Sflo_contig1024	232	4	2	1.77326704	0.495345318
Sflo_contig1026	733	0	2	0	NA
Sflo_contig1027	278	1	0	>1.7732670404194	NA
Sflo_contig1028	236	1	1	0.88663352	0.932134989
Sflo_contig1029	261	0	2	0	NA
Sflo_contig103	297	0	1	0	NA
Sflo_contig1030	265	1	1	0.88663352	0.932134989
Sflo_contig1031	564	1	3	0.295544507	0.256214617
Sflo_contig1032	453	0	1	0	NA
Sflo_contig1033	573	0	3	0	NA
Sflo_contig1034	379	0	1	0	NA
Sflo_contig1035	267	2	0	>3.5465340808388	NA
Sflo_contig1036	262	0	1	0	NA
Sflo_contig1037	391	0	2	0	NA
Sflo_contig1038	407	0	1	0	NA
Sflo_contig1039	607	1	1	0.88663352	0.932134989
Sflo_contig104	322	0	1	0	NA
Sflo_contig1040	504	1	2	0.44331676	0.493553264
Sflo_contig1041	380	2	0	>3.5465340808388	NA
Sflo_contig1042	245	2	1	1.77326704	0.629717501
Sflo_contig1043	437	0	2	0	NA
Sflo_contig1044	557	1	1	0.88663352	0.932134989
Sflo_contig1045	454	5	7	0.633309657	0.431647963
Sflo_contig1046	355	1	3	0.295544507	0.256214617
Sflo_contig1047	484	1	1	0.88663352	0.932134989
Sflo_contig1048	455	1	3	0.295544507	0.256214617
Sflo_contig1049	314	1	1	0.88663352	0.932134989
Sflo_contig105	396	2	6	0.295544507	0.108342326
Sflo_contig1050	698	1	1	0.88663352	0.932134989
Sflo_contig1051	359	2	1	1.77326704	0.629717501
Sflo_contig1052	1037	3	5	0.531980112	0.379344177
Sflo_contig1053	734	0	3	0	NA
Sflo_contig1054	482	0	2	0	NA
Sflo_contig1055	365	3	1	2.659900561	0.362173288
Sflo_contig1056	453	1	1	0.88663352	0.932134989
Sflo_contig1057	328	1	2	0.44331676	0.493553264
Sflo_contig1058	382	0	4	0	NA
Sflo_contig1059	349	3	1	2.659900561	0.362173288
Sflo_contig106	427	1	2	0.44331676	0.493553264
Sflo_contig1060	388	0	1	0	NA
Sflo_contig1061	626	1	1	0.88663352	0.932134989
Sflo_contig1062	430	0	1	0	NA
Sflo_contig1063	505	2	0	>3.5465340808388	NA
Sflo_contig1064	427	1	0	>1.7732670404194	NA
Sflo_contig1065	385	0	3	0	NA
Sflo_contig1066	409	2	1	1.77326704	0.629717501
Sflo_contig1067	494	1	1	0.88663352	0.932134989
Sflo_contig1068	518	1	1	0.88663352	0.932134989
Sflo_contig1069	448	1	1	0.88663352	0.932134989
Sflo_contig107	279	0	2	0	NA
Sflo_contig1070	497	4	1	3.546534081	0.205109268
Sflo_contig1071	732	0	2	0	NA
Sflo_contig1072	312	1	1	0.88663352	0.932134989
Sflo_contig1073	439	0	2	0	NA
Sflo_contig1074	400	2	1	1.77326704	0.629717501
Sflo_contig1075	269	2	1	1.77326704	0.629717501
Sflo_contig1076	266	1	1	0.88663352	0.932134989
Sflo_contig1077	726	0	2	0	NA
Sflo_contig1078	406	1	1	0.88663352	0.932134989
Sflo_contig1079	455	1	0	>1.7732670404194	NA
Sflo_contig108	714	119	144	0.73270409	0.011732506
Sflo_contig1080	378	0	2	0	NA
Sflo_contig1081	510	2	2	0.88663352	0.904139674
Sflo_contig1082	436	4	1	3.546534081	0.205109268
Sflo_contig1083	635	1	1	0.88663352	0.932134989
Sflo_contig1084	397	2	2	0.88663352	0.904139674
Sflo_contig1085	428	0	2	0	NA
Sflo_contig1087	386	0	1	0	NA
Sflo_contig1088	409	2	2	0.88663352	0.904139674
Sflo_contig1089	422	1	1	0.88663352	0.932134989
Sflo_contig109	353	1	1	0.88663352	0.932134989
Sflo_contig1090	388	0	3	0	NA
Sflo_contig1091	390	1	1	0.88663352	0.932134989
Sflo_contig1092	459	1	1	0.88663352	0.932134989
Sflo_contig1093	607	1	2	0.44331676	0.493553264
Sflo_contig1094	441	0	1	0	NA
Sflo_contig1095	429	0	2	0	NA
Sflo_contig1096	382	1	1	0.88663352	0.932134989
Sflo_contig1097	616	1	1	0.88663352	0.932134989
Sflo_contig1098	270	1	1	0.88663352	0.932134989
Sflo_contig1099	489	1	2	0.44331676	0.493553264
Sflo_contig11	212	0	1	0	NA
Sflo_contig110	368	0	1	0	NA
Sflo_contig1100	376	1	3	0.295544507	0.256214617
Sflo_contig1101	371	0	2	0	NA
Sflo_contig1102	254	0	2	0	NA
Sflo_contig1103	438	1	1	0.88663352	0.932134989
Sflo_contig1104	703	0	2	0	NA
Sflo_contig1105	524	1	1	0.88663352	0.932134989
Sflo_contig1106	474	1	1	0.88663352	0.932134989
Sflo_contig1107	634	2	5	0.354653408	0.192004161
Sflo_contig1108	706	2	2	0.88663352	0.904139674
Sflo_contig1109	375	1	1	0.88663352	0.932134989
Sflo_contig111	466	2	1	1.77326704	0.629717501
Sflo_contig1110	402	1	2	0.44331676	0.493553264
Sflo_contig1111	537	1	1	0.88663352	0.932134989
Sflo_contig1112	361	1	1	0.88663352	0.932134989
Sflo_contig1113	468	1	0	>1.7732670404194	NA
Sflo_contig1114	445	1	1	0.88663352	0.932134989
Sflo_contig1115	251	0	2	0	NA
Sflo_contig1116	298	1	1	0.88663352	0.932134989
Sflo_contig1117	599	0	4	0	NA
Sflo_contig1118	564	1	2	0.44331676	0.493553264
Sflo_contig1119	702	1	2	0.44331676	0.493553264
Sflo_contig112	257	2	3	0.591089013	0.560287646
Sflo_contig1120	434	0	2	0	NA
Sflo_contig1121	367	0	2	0	NA
Sflo_contig1123	289	0	3	0	NA
Sflo_contig1126	229	1	1	0.88663352	0.932134989
Sflo_contig1127	436	1	2	0.44331676	0.493553264
Sflo_contig1128	203	3	1	2.659900561	0.362173288
Sflo_contig1129	301	0	1	0	NA
Sflo_contig113	496	0	3	0	NA
Sflo_contig1130	422	3	1	2.659900561	0.362173288
Sflo_contig1131	629	1	2	0.44331676	0.493553264
Sflo_contig1132	233	0	1	0	NA
Sflo_contig1133	527	0	1	0	NA
Sflo_contig1134	430	2	1	1.77326704	0.629717501
Sflo_contig1135	217	0	2	0	NA
Sflo_contig1136	916	2	1	1.77326704	0.629717501
Sflo_contig1137	464	0	2	0	NA
Sflo_contig1138	695	0	2	0	NA
Sflo_contig1139	422	1	1	0.88663352	0.932134989
Sflo_contig114	356	0	2	0	NA
Sflo_contig1140	325	1	1	0.88663352	0.932134989
Sflo_contig1141	464	1	1	0.88663352	0.932134989
Sflo_contig1142	249	0	1	0	NA
Sflo_contig1143	440	3	1	2.659900561	0.362173288
Sflo_contig1144	242	0	3	0	NA
Sflo_contig1145	742	0	2	0	NA
Sflo_contig1146	208	0	2	0	NA
Sflo_contig1147	542	2	1	1.77326704	0.629717501
Sflo_contig1148	208	1	1	0.88663352	0.932134989
Sflo_contig1149	328	0	4	0	NA
Sflo_contig115	494	1	0	>1.7732670404194	NA
Sflo_contig1150	379	0	2	0	NA
Sflo_contig1151	288	2	1	1.77326704	0.629717501
Sflo_contig1152	614	0	2	0	NA
Sflo_contig1153	788	1	1	0.88663352	0.932134989
Sflo_contig1154	385	1	1	0.88663352	0.932134989
Sflo_contig1155	310	1	1	0.88663352	0.932134989
Sflo_contig1156	404	0	2	0	NA
Sflo_contig1157	601	0	4	0	NA
Sflo_contig1158	408	2	1	1.77326704	0.629717501
Sflo_contig1159	827	0	2	0	NA
Sflo_contig116	709	2	1	1.77326704	0.629717501
Sflo_contig1160	667	1	1	0.88663352	0.932134989
Sflo_contig1161	503	1	1	0.88663352	0.932134989
Sflo_contig1162	201	1	0	>1.7732670404194	NA
Sflo_contig1163	459	2	1	1.77326704	0.629717501
Sflo_contig1164	347	3	0	>5.3198011212582	NA
Sflo_contig1165	474	0	1	0	NA
Sflo_contig1167	463	0	3	0	NA
Sflo_contig1168	400	1	1	0.88663352	0.932134989
Sflo_contig1169	435	0	3	0	NA
Sflo_contig117	417	1	0	>1.7732670404194	NA
Sflo_contig1170	364	0	1	0	NA
Sflo_contig1171	519	0	1	0	NA
Sflo_contig1172	431	1	0	>1.7732670404194	NA
Sflo_contig1173	452	5	3	1.477722534	0.586498935
Sflo_contig1174	376	0	2	0	NA
Sflo_contig1175	382	2	1	1.77326704	0.629717501
Sflo_contig1176	400	1	1	0.88663352	0.932134989
Sflo_contig1177	399	2	1	1.77326704	0.629717501
Sflo_contig1178	366	1	1	0.88663352	0.932134989
Sflo_contig1179	246	1	1	0.88663352	0.932134989
Sflo_contig118	479	2	1	1.77326704	0.629717501
Sflo_contig1180	510	1	1	0.88663352	0.932134989
Sflo_contig1181	328	2	1	1.77326704	0.629717501
Sflo_contig1182	454	2	0	>3.5465340808388	NA
Sflo_contig1183	643	4	2	1.77326704	0.495345318
Sflo_contig1184	283	1	1	0.88663352	0.932134989
Sflo_contig1185	218	1	1	0.88663352	0.932134989
Sflo_contig1186	369	1	2	0.44331676	0.493553264
Sflo_contig1187	508	1	1	0.88663352	0.932134989
Sflo_contig1188	445	1	1	0.88663352	0.932134989
Sflo_contig1189	227	1	1	0.88663352	0.932134989
Sflo_contig119	288	0	2	0	NA
Sflo_contig1190	223	2	1	1.77326704	0.629717501
Sflo_contig1191	232	2	0	>3.5465340808388	NA
Sflo_contig1192	678	0	2	0	NA
Sflo_contig1193	475	0	2	0	NA
Sflo_contig1194	446	0	2	0	NA
Sflo_contig1195	496	2	2	0.88663352	0.904139674
Sflo_contig1196	346	0	2	0	NA
Sflo_contig1197	441	1	1	0.88663352	0.932134989
Sflo_contig1198	349	0	2	0	NA
Sflo_contig1199	208	0	1	0	NA
Sflo_contig12	530	2	6	0.295544507	0.108342326
Sflo_contig120	250	0	3	0	NA
Sflo_contig1200	225	1	1	0.88663352	0.932134989
Sflo_contig1201	611	1	2	0.44331676	0.493553264
Sflo_contig1202	313	0	1	0	NA
Sflo_contig1203	561	1	1	0.88663352	0.932134989
Sflo_contig1204	503	1	1	0.88663352	0.932134989
Sflo_contig1206	353	1	1	0.88663352	0.932134989
Sflo_contig1207	477	1	2	0.44331676	0.493553264
Sflo_contig1208	477	0	3	0	NA
Sflo_contig121	222	2	1	1.77326704	0.629717501
Sflo_contig1210	253	1	0	>1.7732670404194	NA
Sflo_contig1211	272	2	1	1.77326704	0.629717501
Sflo_contig1212	475	0	2	0	NA
Sflo_contig1213	514	0	2	0	NA
Sflo_contig1214	261	0	2	0	NA
Sflo_contig1215	370	0	1	0	NA
Sflo_contig1216	625	1	2	0.44331676	0.493553264
Sflo_contig1217	357	0	3	0	NA
Sflo_contig1218	436	0	2	0	NA
Sflo_contig1219	493	2	2	0.88663352	0.904139674
Sflo_contig122	231	1	1	0.88663352	0.932134989
Sflo_contig1220	483	1	1	0.88663352	0.932134989
Sflo_contig1221	403	2	0	>3.5465340808388	NA
Sflo_contig1222	537	1	1	0.88663352	0.932134989
Sflo_contig1223	453	0	2	0	NA
Sflo_contig1224	380	2	1	1.77326704	0.629717501
Sflo_contig1225	467	4	1	3.546534081	0.205109268
Sflo_contig1226	584	3	2	1.32995028	0.752116111
Sflo_contig1227	803	4	1	3.546534081	0.205109268
Sflo_contig1228	359	2	0	>3.5465340808388	NA
Sflo_contig1229	254	0	2	0	NA
Sflo_contig123	378	4	3	1.182178027	0.8255135
Sflo_contig1230	371	1	1	0.88663352	0.932134989
Sflo_contig1231	423	1	1	0.88663352	0.932134989
Sflo_contig1232	704	0	1	0	NA
Sflo_contig1233	201	1	0	>1.7732670404194	NA
Sflo_contig1234	230	3	0	>5.3198011212582	NA
Sflo_contig1235	388	1	1	0.88663352	0.932134989
Sflo_contig1236	297	1	1	0.88663352	0.932134989
Sflo_contig1237	391	570	120	4.211509221	5.26E-61
Sflo_contig1238	430	2	1	1.77326704	0.629717501
Sflo_contig1239	463	1	1	0.88663352	0.932134989
Sflo_contig124	310	1	2	0.44331676	0.493553264
Sflo_contig1240	208	3	1	2.659900561	0.362173288
Sflo_contig1241	499	1	1	0.88663352	0.932134989
Sflo_contig1242	490	1	0	>1.7732670404194	NA
Sflo_contig1243	430	3	2	1.32995028	0.752116111
Sflo_contig1244	341	0	2	0	NA
Sflo_contig1245	503	1	0	>1.7732670404194	NA
Sflo_contig1246	397	1	1	0.88663352	0.932134989
Sflo_contig1247	535	0	2	0	NA
Sflo_contig1248	428	1	0	>1.7732670404194	NA
Sflo_contig1249	217	1	1	0.88663352	0.932134989
Sflo_contig125	359	5	3	1.477722534	0.586498935
Sflo_contig1250	349	0	2	0	NA
Sflo_contig1251	388	1	1	0.88663352	0.932134989
Sflo_contig1252	757	1	1	0.88663352	0.932134989
Sflo_contig1253	462	1	1	0.88663352	0.932134989
Sflo_contig1254	279	1	1	0.88663352	0.932134989
Sflo_contig1255	232	1	1	0.88663352	0.932134989
Sflo_contig1256	253	2	1	1.77326704	0.629717501
Sflo_contig1257	211	1	0	>1.7732670404194	NA
Sflo_contig1258	513	1	1	0.88663352	0.932134989
Sflo_contig1259	431	0	2	0	NA
Sflo_contig126	422	0	2	0	NA
Sflo_contig1260	469	1	1	0.88663352	0.932134989
Sflo_contig1261	582	1	0	>1.7732670404194	NA
Sflo_contig1262	356	1	1	0.88663352	0.932134989
Sflo_contig1264	341	1	1	0.88663352	0.932134989
Sflo_contig1265	339	0	1	0	NA
Sflo_contig1266	212	1	1	0.88663352	0.932134989
Sflo_contig1267	349	0	1	0	NA
Sflo_contig1268	554	1	2	0.44331676	0.493553264
Sflo_contig1269	321	0	2	0	NA
Sflo_contig127	364	4	4	0.88663352	0.864758073
Sflo_contig1270	662	0	2	0	NA
Sflo_contig1271	443	1	1	0.88663352	0.932134989
Sflo_contig1272	654	1	1	0.88663352	0.932134989
Sflo_contig1273	399	0	2	0	NA
Sflo_contig1274	489	2	1	1.77326704	0.629717501
Sflo_contig1275	383	1	1	0.88663352	0.932134989
Sflo_contig1276	576	1	1	0.88663352	0.932134989
Sflo_contig1277	334	0	1	0	NA
Sflo_contig1278	518	2	1	1.77326704	0.629717501
Sflo_contig1279	601	1	1	0.88663352	0.932134989
Sflo_contig128	336	1	1	0.88663352	0.932134989
Sflo_contig1280	648	1	1	0.88663352	0.932134989
Sflo_contig1281	227	2	1	1.77326704	0.629717501
Sflo_contig1282	836	2	1	1.77326704	0.629717501
Sflo_contig1283	506	0	2	0	NA
Sflo_contig1284	235	1	1	0.88663352	0.932134989
Sflo_contig1285	404	0	2	0	NA
Sflo_contig1286	608	1	1	0.88663352	0.932134989
Sflo_contig1287	274	1	1	0.88663352	0.932134989
Sflo_contig1288	484	0	1	0	NA
Sflo_contig1289	416	1	1	0.88663352	0.932134989
Sflo_contig129	368	0	2	0	NA
Sflo_contig1290	465	0	1	0	NA
Sflo_contig1291	431	0	2	0	NA
Sflo_contig1292	349	0	1	0	NA
Sflo_contig1293	400	1	0	>1.7732670404194	NA
Sflo_contig1294	536	2	2	0.88663352	0.904139674
Sflo_contig1295	353	0	2	0	NA
Sflo_contig1296	419	0	2	0	NA
Sflo_contig1297	521	0	1	0	NA
Sflo_contig1298	432	1	0	>1.7732670404194	NA
Sflo_contig1299	231	0	2	0	NA
Sflo_contig13	393	1	1	0.88663352	0.932134989
Sflo_contig130	206	2	0	>3.5465340808388	NA
Sflo_contig1300	464	2	1	1.77326704	0.629717501
Sflo_contig1301	340	1	1	0.88663352	0.932134989
Sflo_contig1302	594	2	1	1.77326704	0.629717501
Sflo_contig1303	354	1	1	0.88663352	0.932134989
Sflo_contig1304	387	1	1	0.88663352	0.932134989
Sflo_contig1305	336	1	1	0.88663352	0.932134989
Sflo_contig1306	471	0	2	0	NA
Sflo_contig1307	513	2	0	>3.5465340808388	NA
Sflo_contig1308	371	0	1	0	NA
Sflo_contig1309	661	0	2	0	NA
Sflo_contig131	220	0	2	0	NA
Sflo_contig1310	510	0	2	0	NA
Sflo_contig1311	548	0	2	0	NA
Sflo_contig1313	702	1	1	0.88663352	0.932134989
Sflo_contig1314	483	0	2	0	NA
Sflo_contig1315	226	4	0	>7.0930681616776	NA
Sflo_contig1316	454	1	0	>1.7732670404194	NA
Sflo_contig1317	857	1	1	0.88663352	0.932134989
Sflo_contig1318	393	0	1	0	NA
Sflo_contig1319	200	0	2	0	NA
Sflo_contig132	578	0	1	0	NA
Sflo_contig1320	396	1	1	0.88663352	0.932134989
Sflo_contig1321	733	1	1	0.88663352	0.932134989
Sflo_contig1322	287	2	1	1.77326704	0.629717501
Sflo_contig1323	396	1	1	0.88663352	0.932134989
Sflo_contig1324	377	1	0	>1.7732670404194	NA
Sflo_contig1325	395	0	2	0	NA
Sflo_contig1326	498	2	0	>3.5465340808388	NA
Sflo_contig1327	411	1	1	0.88663352	0.932134989
Sflo_contig1328	581	2	1	1.77326704	0.629717501
Sflo_contig1329	378	3	0	>5.3198011212582	NA
Sflo_contig133	286	1	3	0.295544507	0.256214617
Sflo_contig1330	347	1	1	0.88663352	0.932134989
Sflo_contig1331	597	2	1	1.77326704	0.629717501
Sflo_contig1332	393	2	0	>3.5465340808388	NA
Sflo_contig1333	303	2	0	>3.5465340808388	NA
Sflo_contig1334	450	0	2	0	NA
Sflo_contig1335	354	1	2	0.44331676	0.493553264
Sflo_contig1336	379	2	1	1.77326704	0.629717501
Sflo_contig1337	325	3	0	>5.3198011212582	NA
Sflo_contig1338	640	1	1	0.88663352	0.932134989
Sflo_contig1339	494	0	2	0	NA
Sflo_contig134	376	1	1	0.88663352	0.932134989
Sflo_contig1340	270	2	0	>3.5465340808388	NA
Sflo_contig1341	473	1	1	0.88663352	0.932134989
Sflo_contig1342	553	1	1	0.88663352	0.932134989
Sflo_contig1343	474	0	1	0	NA
Sflo_contig1344	500	1	0	>1.7732670404194	NA
Sflo_contig1345	248	5	1	4.433167601	0.115028403
Sflo_contig1346	392	1	1	0.88663352	0.932134989
Sflo_contig1347	462	1	1	0.88663352	0.932134989
Sflo_contig1348	682	1	1	0.88663352	0.932134989
Sflo_contig1349	548	2	0	>3.5465340808388	NA
Sflo_contig135	298	3	3	0.88663352	0.882736458
Sflo_contig1350	437	1	1	0.88663352	0.932134989
Sflo_contig1351	571	1	1	0.88663352	0.932134989
Sflo_contig1352	531	2	1	1.77326704	0.629717501
Sflo_contig1353	200	0	2	0	NA
Sflo_contig1354	342	0	1	0	NA
Sflo_contig1355	422	1	1	0.88663352	0.932134989
Sflo_contig1356	549	1	1	0.88663352	0.932134989
Sflo_contig1357	288	1	3	0.295544507	0.256214617
Sflo_contig1358	438	1	1	0.88663352	0.932134989
Sflo_contig1359	364	2	0	>3.5465340808388	NA
Sflo_contig136	413	1	1	0.88663352	0.932134989
Sflo_contig1360	582	0	2	0	NA
Sflo_contig1361	523	1	1	0.88663352	0.932134989
Sflo_contig1362	303	1	1	0.88663352	0.932134989
Sflo_contig1363	377	4	0	>7.0930681616776	NA
Sflo_contig1364	351	0	1	0	NA
Sflo_contig1365	556	1	1	0.88663352	0.932134989
Sflo_contig1366	248	2	1	1.77326704	0.629717501
Sflo_contig1367	672	1	1	0.88663352	0.932134989
Sflo_contig1368	413	8	1	7.093068162	0.019703977
Sflo_contig1369	321	1	1	0.88663352	0.932134989
Sflo_contig137	455	0	2	0	NA
Sflo_contig1370	334	0	1	0	NA
Sflo_contig1371	204	1	1	0.88663352	0.932134989
Sflo_contig1372	438	0	1	0	NA
Sflo_contig1373	293	2	0	>3.5465340808388	NA
Sflo_contig1374	299	2	0	>3.5465340808388	NA
Sflo_contig1375	260	0	1	0	NA
Sflo_contig1376	492	1	0	>1.7732670404194	NA
Sflo_contig1377	455	1	1	0.88663352	0.932134989
Sflo_contig1378	422	1	1	0.88663352	0.932134989
Sflo_contig1379	469	1	0	>1.7732670404194	NA
Sflo_contig138	389	0	2	0	NA
Sflo_contig1380	326	3	0	>5.3198011212582	NA
Sflo_contig1381	307	7	0	>12.4128692829358	0.014757919
Sflo_contig1382	281	17	3	5.024256615	0.002263694
Sflo_contig1383	358	1	0	>1.7732670404194	NA
Sflo_contig1385	431	1	1	0.88663352	0.932134989
Sflo_contig1386	440	1	0	>1.7732670404194	NA
Sflo_contig1387	284	2	0	>3.5465340808388	NA
Sflo_contig1388	430	2	0	>3.5465340808388	NA
Sflo_contig1389	352	2	0	>3.5465340808388	NA
Sflo_contig139	364	3	1	2.659900561	0.362173288
Sflo_contig1390	248	1	0	>1.7732670404194	NA
Sflo_contig1391	533	1	1	0.88663352	0.932134989
Sflo_contig1392	419	4	0	>7.0930681616776	NA
Sflo_contig1393	340	1	0	>1.7732670404194	NA
Sflo_contig1394	236	2	0	>3.5465340808388	NA
Sflo_contig1395	242	3	0	>5.3198011212582	NA
Sflo_contig1396	434	1	0	>1.7732670404194	NA
Sflo_contig1397	531	8	0	>14.1861363233552	0.007938108
Sflo_contig1398	273	2	0	>3.5465340808388	NA
Sflo_contig1399	665	2	0	>3.5465340808388	NA
Sflo_contig14	449	0	5	0	0.031062572
Sflo_contig140	704	0	2	0	NA
Sflo_contig1400	246	3	0	>5.3198011212582	NA
Sflo_contig1401	331	1	0	>1.7732670404194	NA
Sflo_contig1402	333	1	0	>1.7732670404194	NA
Sflo_contig1403	540	2	0	>3.5465340808388	NA
Sflo_contig1404	264	2	0	>3.5465340808388	NA
Sflo_contig1405	219	4	0	>7.0930681616776	NA
Sflo_contig1406	409	5	0	>8.86633520209699	0.052124262
Sflo_contig1407	257	2	0	>3.5465340808388	NA
Sflo_contig1408	548	7	0	>12.4128692829358	0.014757919
Sflo_contig1409	516	3	0	>5.3198011212582	NA
Sflo_contig141	570	1	1	0.88663352	0.932134989
Sflo_contig1410	272	1	0	>1.7732670404194	NA
Sflo_contig1412	202	2	0	>3.5465340808388	NA
Sflo_contig1413	444	2	0	>3.5465340808388	NA
Sflo_contig1414	380	2	0	>3.5465340808388	NA
Sflo_contig1415	303	3	0	>5.3198011212582	NA
Sflo_contig1416	391	2	0	>3.5465340808388	NA
Sflo_contig1417	331	2	0	>3.5465340808388	NA
Sflo_contig1418	261	4	3	1.182178027	0.8255135
Sflo_contig1419	645	3	0	>5.3198011212582	NA
Sflo_contig142	489	21	36	0.517202887	0.014398406
Sflo_contig1420	302	1	0	>1.7732670404194	NA
Sflo_contig1421	325	3	0	>5.3198011212582	NA
Sflo_contig1422	467	2	0	>3.5465340808388	NA
Sflo_contig1423	286	2	0	>3.5465340808388	NA
Sflo_contig1424	278	3	0	>5.3198011212582	NA
Sflo_contig1425	203	2	0	>3.5465340808388	NA
Sflo_contig1426	213	2	0	>3.5465340808388	NA
Sflo_contig1427	463	2	0	>3.5465340808388	NA
Sflo_contig1428	430	4	0	>7.0930681616776	NA
Sflo_contig1429	331	1	0	>1.7732670404194	NA
Sflo_contig143	480	0	1	0	NA
Sflo_contig1430	464	2	0	>3.5465340808388	NA
Sflo_contig1431	431	2	0	>3.5465340808388	NA
Sflo_contig1432	558	20	8	2.216583801	0.045103486
Sflo_contig1433	486	2	0	>3.5465340808388	NA
Sflo_contig1434	501	204	126	1.43550189	0.001185826
Sflo_contig1437	485	4	0	>7.0930681616776	NA
Sflo_contig1438	249	2	0	>3.5465340808388	NA
Sflo_contig1439	496	2	0	>3.5465340808388	NA
Sflo_contig144	466	4	2	1.77326704	0.495345318
Sflo_contig1440	201	2	0	>3.5465340808388	NA
Sflo_contig1441	275	1	0	>1.7732670404194	NA
Sflo_contig1442	586	2	0	>3.5465340808388	NA
Sflo_contig1443	312	2	0	>3.5465340808388	NA
Sflo_contig1444	252	2	0	>3.5465340808388	NA
Sflo_contig1445	325	2	0	>3.5465340808388	NA
Sflo_contig1446	303	2	0	>3.5465340808388	NA
Sflo_contig1447	251	2	0	>3.5465340808388	NA
Sflo_contig1448	255	1	0	>1.7732670404194	NA
Sflo_contig1449	520	2	0	>3.5465340808388	NA
Sflo_contig145	321	1	1	0.88663352	0.932134989
Sflo_contig1450	288	2	0	>3.5465340808388	NA
Sflo_contig1451	279	2	0	>3.5465340808388	NA
Sflo_contig1452	257	2	0	>3.5465340808388	NA
Sflo_contig1453	426	2	0	>3.5465340808388	NA
Sflo_contig1454	298	2	1	1.77326704	0.629717501
Sflo_contig1455	633	2	0	>3.5465340808388	NA
Sflo_contig1456	350	2	0	>3.5465340808388	NA
Sflo_contig1457	373	2	0	>3.5465340808388	NA
Sflo_contig1458	231	2	0	>3.5465340808388	NA
Sflo_contig1459	379	2	0	>3.5465340808388	NA
Sflo_contig146	441	1	1	0.88663352	0.932134989
Sflo_contig1460	319	2	0	>3.5465340808388	NA
Sflo_contig1461	351	3	0	>5.3198011212582	NA
Sflo_contig1462	207	2	1	1.77326704	0.629717501
Sflo_contig1463	520	4	0	>7.0930681616776	NA
Sflo_contig1464	463	2	0	>3.5465340808388	NA
Sflo_contig1465	367	1	0	>1.7732670404194	NA
Sflo_contig1466	362	2	0	>3.5465340808388	NA
Sflo_contig1467	255	1	0	>1.7732670404194	NA
Sflo_contig1468	273	1	0	>1.7732670404194	NA
Sflo_contig1469	252	2	0	>3.5465340808388	NA
Sflo_contig147	354	0	3	0	NA
Sflo_contig1470	730	2	0	>3.5465340808388	NA
Sflo_contig1471	337	2	0	>3.5465340808388	NA
Sflo_contig1472	546	2	0	>3.5465340808388	NA
Sflo_contig1473	208	1	0	>1.7732670404194	NA
Sflo_contig1474	267	2	0	>3.5465340808388	NA
Sflo_contig1475	554	2	0	>3.5465340808388	NA
Sflo_contig1476	236	2	0	>3.5465340808388	NA
Sflo_contig1477	344	2	0	>3.5465340808388	NA
Sflo_contig1478	344	3	0	>5.3198011212582	NA
Sflo_contig1479	407	2	0	>3.5465340808388	NA
Sflo_contig148	655	3	5	0.531980112	0.379344177
Sflo_contig1480	549	3	0	>5.3198011212582	NA
Sflo_contig1481	466	2	0	>3.5465340808388	NA
Sflo_contig1482	289	2	0	>3.5465340808388	NA
Sflo_contig1483	450	2	0	>3.5465340808388	NA
Sflo_contig1485	326	2	0	>3.5465340808388	NA
Sflo_contig1486	392	2	0	>3.5465340808388	NA
Sflo_contig1487	478	2	0	>3.5465340808388	NA
Sflo_contig1488	209	3	0	>5.3198011212582	NA
Sflo_contig1489	464	2	0	>3.5465340808388	NA
Sflo_contig149	279	1	1	0.88663352	0.932134989
Sflo_contig1490	402	2	0	>3.5465340808388	NA
Sflo_contig1491	232	2	0	>3.5465340808388	NA
Sflo_contig1492	421	1	0	>1.7732670404194	NA
Sflo_contig1493	743	2	0	>3.5465340808388	NA
Sflo_contig1494	314	6	3	1.77326704	0.403675008
Sflo_contig1495	330	2	0	>3.5465340808388	NA
Sflo_contig1496	307	5	0	>8.86633520209699	0.052124262
Sflo_contig1497	341	2	0	>3.5465340808388	NA
Sflo_contig1498	223	2	0	>3.5465340808388	NA
Sflo_contig1499	219	2	0	>3.5465340808388	NA
Sflo_contig15	579	4	4	0.88663352	0.864758073
Sflo_contig150	488	2	3	0.591089013	0.560287646
Sflo_contig1500	311	1	0	>1.7732670404194	NA
Sflo_contig1501	286	3	0	>5.3198011212582	NA
Sflo_contig1502	291	3	0	>5.3198011212582	NA
Sflo_contig1503	244	6	0	>10.6396022425164	0.02762985
Sflo_contig1504	506	1	0	>1.7732670404194	NA
Sflo_contig1505	259	2	0	>3.5465340808388	NA
Sflo_contig1506	207	5	0	>8.86633520209699	0.052124262
Sflo_contig1507	449	2	0	>3.5465340808388	NA
Sflo_contig1508	248	1	0	>1.7732670404194	NA
Sflo_contig1509	486	2	0	>3.5465340808388	NA
Sflo_contig151	318	1	4	0.22165838	0.131555571
Sflo_contig1510	361	1570	601	2.316164104	2.35E-77
Sflo_contig1511	248	2	0	>3.5465340808388	NA
Sflo_contig1512	865	2	0	>3.5465340808388	NA
Sflo_contig1513	202	3	0	>5.3198011212582	NA
Sflo_contig1514	475	1	0	>1.7732670404194	NA
Sflo_contig1516	282	2	0	>3.5465340808388	NA
Sflo_contig1517	450	2	0	>3.5465340808388	NA
Sflo_contig1518	212	1	0	>1.7732670404194	NA
Sflo_contig1519	467	1	0	>1.7732670404194	NA
Sflo_contig152	255	0	2	0	NA
Sflo_contig1520	376	2	0	>3.5465340808388	NA
Sflo_contig1521	251	2	0	>3.5465340808388	NA
Sflo_contig1522	358	2	0	>3.5465340808388	NA
Sflo_contig1523	345	2	0	>3.5465340808388	NA
Sflo_contig1524	319	6	0	>10.6396022425164	0.02762985
Sflo_contig1525	769	3	0	>5.3198011212582	NA
Sflo_contig1526	210	2	0	>3.5465340808388	NA
Sflo_contig1527	481	2	0	>3.5465340808388	NA
Sflo_contig1528	380	2	0	>3.5465340808388	NA
Sflo_contig1529	430	4	0	>7.0930681616776	NA
Sflo_contig153	870	3	5	0.531980112	0.379344177
Sflo_contig1530	470	5	0	>8.86633520209699	0.052124262
Sflo_contig1531	379	1	0	>1.7732670404194	NA
Sflo_contig1532	650	2	0	>3.5465340808388	NA
Sflo_contig1533	465	4	0	>7.0930681616776	NA
Sflo_contig1535	458	1	0	>1.7732670404194	NA
Sflo_contig1536	240	4	0	>7.0930681616776	NA
Sflo_contig1537	471	3	0	>5.3198011212582	NA
Sflo_contig1538	289	2	0	>3.5465340808388	NA
Sflo_contig1539	589	2	0	>3.5465340808388	NA
Sflo_contig154	206	1	2	0.44331676	0.493553264
Sflo_contig1540	452	4	0	>7.0930681616776	NA
Sflo_contig1541	260	2	0	>3.5465340808388	NA
Sflo_contig1542	395	2	0	>3.5465340808388	NA
Sflo_contig1543	521	2	0	>3.5465340808388	NA
Sflo_contig1544	281	2	0	>3.5465340808388	NA
Sflo_contig1545	281	3	0	>5.3198011212582	NA
Sflo_contig1546	241	2	0	>3.5465340808388	NA
Sflo_contig1547	395	3	0	>5.3198011212582	NA
Sflo_contig1548	318	2	0	>3.5465340808388	NA
Sflo_contig1549	259	2	0	>3.5465340808388	NA
Sflo_contig155	400	1	1	0.88663352	0.932134989
Sflo_contig1550	532	2	0	>3.5465340808388	NA
Sflo_contig1551	289	2	0	>3.5465340808388	NA
Sflo_contig1552	343	2	0	>3.5465340808388	NA
Sflo_contig1553	244	2	0	>3.5465340808388	NA
Sflo_contig1554	468	2	0	>3.5465340808388	NA
Sflo_contig1555	336	2	0	>3.5465340808388	NA
Sflo_contig1556	377	1	0	>1.7732670404194	NA
Sflo_contig1557	268	3	0	>5.3198011212582	NA
Sflo_contig1558	412	2	0	>3.5465340808388	NA
Sflo_contig1559	260	2	0	>3.5465340808388	NA
Sflo_contig156	302	0	1	0	NA
Sflo_contig1560	232	2	0	>3.5465340808388	NA
Sflo_contig1561	603	1	0	>1.7732670404194	NA
Sflo_contig1562	747	2	0	>3.5465340808388	NA
Sflo_contig1563	216	2	0	>3.5465340808388	NA
Sflo_contig1564	306	2	0	>3.5465340808388	NA
Sflo_contig1565	489	2	0	>3.5465340808388	NA
Sflo_contig1566	205	2	0	>3.5465340808388	NA
Sflo_contig1567	282	2	0	>3.5465340808388	NA
Sflo_contig1568	319	2	0	>3.5465340808388	NA
Sflo_contig1569	301	2	0	>3.5465340808388	NA
Sflo_contig157	700	4	3	1.182178027	0.8255135
Sflo_contig1570	312	2	0	>3.5465340808388	NA
Sflo_contig1571	382	9	3	2.659900561	0.114490566
Sflo_contig1572	451	1	0	>1.7732670404194	NA
Sflo_contig1573	596	2	0	>3.5465340808388	NA
Sflo_contig1574	608	2	0	>3.5465340808388	NA
Sflo_contig1575	498	1	0	>1.7732670404194	NA
Sflo_contig1576	461	2	0	>3.5465340808388	NA
Sflo_contig1577	545	3	0	>5.3198011212582	NA
Sflo_contig1578	296	1	0	>1.7732670404194	NA
Sflo_contig1579	297	3	0	>5.3198011212582	NA
Sflo_contig158	495	1	1	0.88663352	0.932134989
Sflo_contig1580	669	3	0	>5.3198011212582	NA
Sflo_contig1582	326	2	0	>3.5465340808388	NA
Sflo_contig1583	472	3	0	>5.3198011212582	NA
Sflo_contig1584	264	2	0	>3.5465340808388	NA
Sflo_contig1585	317	2	0	>3.5465340808388	NA
Sflo_contig1586	688	2	0	>3.5465340808388	NA
Sflo_contig1587	423	5	0	>8.86633520209699	0.052124262
Sflo_contig1588	588	3	0	>5.3198011212582	NA
Sflo_contig1589	233	2	0	>3.5465340808388	NA
Sflo_contig159	306	1	1	0.88663352	0.932134989
Sflo_contig1590	287	2	0	>3.5465340808388	NA
Sflo_contig1591	305	2	0	>3.5465340808388	NA
Sflo_contig1593	264	2	0	>3.5465340808388	NA
Sflo_contig1594	297	4	0	>7.0930681616776	NA
Sflo_contig1595	452	1	0	>1.7732670404194	NA
Sflo_contig1596	403	3	0	>5.3198011212582	NA
Sflo_contig1597	568	2	0	>3.5465340808388	NA
Sflo_contig1598	369	2	0	>3.5465340808388	NA
Sflo_contig1599	256	2	0	>3.5465340808388	NA
Sflo_contig16	722	1	3	0.295544507	0.256214617
Sflo_contig160	437	0	3	0	NA
Sflo_contig1600	233	2	1	1.77326704	0.629717501
Sflo_contig1601	508	1	0	>1.7732670404194	NA
Sflo_contig1602	416	3	0	>5.3198011212582	NA
Sflo_contig1603	461	2	0	>3.5465340808388	NA
Sflo_contig1604	337	2	0	>3.5465340808388	NA
Sflo_contig1605	345	2	0	>3.5465340808388	NA
Sflo_contig1606	332	2	0	>3.5465340808388	NA
Sflo_contig1607	217	2	0	>3.5465340808388	NA
Sflo_contig1608	452	38	58	0.580897824	0.008421984
Sflo_contig1609	226	1	0	>1.7732670404194	NA
Sflo_contig161	296	3	2	1.32995028	0.752116111
Sflo_contig1610	491	2	0	>3.5465340808388	NA
Sflo_contig1611	663	2	0	>3.5465340808388	NA
Sflo_contig1612	482	1	0	>1.7732670404194	NA
Sflo_contig1613	459	2	0	>3.5465340808388	NA
Sflo_contig1614	358	4	0	>7.0930681616776	NA
Sflo_contig1615	445	2	0	>3.5465340808388	NA
Sflo_contig1616	367	2	0	>3.5465340808388	NA
Sflo_contig1617	427	3	0	>5.3198011212582	NA
Sflo_contig1618	505	2	0	>3.5465340808388	NA
Sflo_contig1619	235	2	0	>3.5465340808388	NA
Sflo_contig162	275	0	4	0	NA
Sflo_contig1620	382	2	0	>3.5465340808388	NA
Sflo_contig1621	756	2	0	>3.5465340808388	NA
Sflo_contig1622	458	2	0	>3.5465340808388	NA
Sflo_contig1623	634	3	0	>5.3198011212582	NA
Sflo_contig1624	331	2	0	>3.5465340808388	NA
Sflo_contig1625	419	3	0	>5.3198011212582	NA
Sflo_contig1626	835	2	0	>3.5465340808388	NA
Sflo_contig1627	302	2	0	>3.5465340808388	NA
Sflo_contig1628	290	2	0	>3.5465340808388	NA
Sflo_contig1629	641	2	0	>3.5465340808388	NA
Sflo_contig163	520	2	2	0.88663352	0.904139674
Sflo_contig1630	606	2	0	>3.5465340808388	NA
Sflo_contig1631	481	2	0	>3.5465340808388	NA
Sflo_contig1632	410	3	0	>5.3198011212582	NA
Sflo_contig1633	380	2	0	>3.5465340808388	NA
Sflo_contig1634	256	3	0	>5.3198011212582	NA
Sflo_contig1635	230	2	0	>3.5465340808388	NA
Sflo_contig1636	440	3	0	>5.3198011212582	NA
Sflo_contig1637	452	3	0	>5.3198011212582	NA
Sflo_contig1638	352	2	0	>3.5465340808388	NA
Sflo_contig1639	474	38	16	2.10575461	0.00885982
Sflo_contig164	249	1	1	0.88663352	0.932134989
Sflo_contig1640	485	2	0	>3.5465340808388	NA
Sflo_contig1641	394	2	0	>3.5465340808388	NA
Sflo_contig1642	471	1	0	>1.7732670404194	NA
Sflo_contig1643	864	3	0	>5.3198011212582	NA
Sflo_contig1644	487	1	0	>1.7732670404194	NA
Sflo_contig1645	418	2	0	>3.5465340808388	NA
Sflo_contig1646	471	2	0	>3.5465340808388	NA
Sflo_contig1647	432	1	0	>1.7732670404194	NA
Sflo_contig1648	359	2	0	>3.5465340808388	NA
Sflo_contig1649	784	2	0	>3.5465340808388	NA
Sflo_contig1650	482	2	0	>3.5465340808388	NA
Sflo_contig1651	460	1	0	>1.7732670404194	NA
Sflo_contig1652	382	1	0	>1.7732670404194	NA
Sflo_contig1653	262	2	0	>3.5465340808388	NA
Sflo_contig1654	399	2	0	>3.5465340808388	NA
Sflo_contig1655	429	5	2	2.216583801	0.31644167
Sflo_contig1656	383	2	0	>3.5465340808388	NA
Sflo_contig1657	557	2	0	>3.5465340808388	NA
Sflo_contig1658	234	4	0	>7.0930681616776	NA
Sflo_contig166	256	1	2	0.44331676	0.493553264
Sflo_contig1660	220	2	0	>3.5465340808388	NA
Sflo_contig1661	229	2	0	>3.5465340808388	NA
Sflo_contig1662	516	2	0	>3.5465340808388	NA
Sflo_contig1663	419	2	0	>3.5465340808388	NA
Sflo_contig1664	428	3	0	>5.3198011212582	NA
Sflo_contig1665	388	2	0	>3.5465340808388	NA
Sflo_contig1666	470	2	0	>3.5465340808388	NA
Sflo_contig1667	401	2	0	>3.5465340808388	NA
Sflo_contig1668	234	2	0	>3.5465340808388	NA
Sflo_contig1669	460	2	0	>3.5465340808388	NA
Sflo_contig167	433	1	5	0.177326704	0.067149055
Sflo_contig1670	395	2	0	>3.5465340808388	NA
Sflo_contig1671	639	2	0	>3.5465340808388	NA
Sflo_contig1672	349	2	0	>3.5465340808388	NA
Sflo_contig1673	333	2	0	>3.5465340808388	NA
Sflo_contig1674	424	4	0	>7.0930681616776	NA
Sflo_contig1675	454	2	0	>3.5465340808388	NA
Sflo_contig1676	204	4	0	>7.0930681616776	NA
Sflo_contig1677	207	2	0	>3.5465340808388	NA
Sflo_contig1678	331	1	0	>1.7732670404194	NA
Sflo_contig1679	683	2	0	>3.5465340808388	NA
Sflo_contig168	417	1	4	0.22165838	0.131555571
Sflo_contig1680	341	2	0	>3.5465340808388	NA
Sflo_contig1681	455	1	0	>1.7732670404194	NA
Sflo_contig1682	316	1	0	>1.7732670404194	NA
Sflo_contig1683	603	2	0	>3.5465340808388	NA
Sflo_contig1684	464	2	0	>3.5465340808388	NA
Sflo_contig1685	510	2	0	>3.5465340808388	NA
Sflo_contig1686	504	3	0	>5.3198011212582	NA
Sflo_contig1687	424	2	0	>3.5465340808388	NA
Sflo_contig1688	469	1	0	>1.7732670404194	NA
Sflo_contig1689	578	4	0	>7.0930681616776	NA
Sflo_contig169	434	2	1	1.77326704	0.629717501
Sflo_contig1690	415	2	0	>3.5465340808388	NA
Sflo_contig1691	734	2	0	>3.5465340808388	NA
Sflo_contig1692	766	3	0	>5.3198011212582	NA
Sflo_contig1693	270	2	0	>3.5465340808388	NA
Sflo_contig1694	216	2	0	>3.5465340808388	NA
Sflo_contig1695	240	3	0	>5.3198011212582	NA
Sflo_contig1696	313	3	0	>5.3198011212582	NA
Sflo_contig1697	512	2	0	>3.5465340808388	NA
Sflo_contig1698	642	2	2	0.88663352	0.904139674
Sflo_contig1699	401	2	0	>3.5465340808388	NA
Sflo_contig17	397	0	1	0	NA
Sflo_contig170	213	1	1	0.88663352	0.932134989
Sflo_contig1700	282	2	0	>3.5465340808388	NA
Sflo_contig1701	412	2	0	>3.5465340808388	NA
Sflo_contig1702	487	2	0	>3.5465340808388	NA
Sflo_contig1704	862	2	0	>3.5465340808388	NA
Sflo_contig1705	229	2	0	>3.5465340808388	NA
Sflo_contig1706	223	3	0	>5.3198011212582	NA
Sflo_contig1707	807	2	0	>3.5465340808388	NA
Sflo_contig1708	273	2	0	>3.5465340808388	NA
Sflo_contig1709	350	2	0	>3.5465340808388	NA
Sflo_contig1710	473	2	0	>3.5465340808388	NA
Sflo_contig1711	781	2	0	>3.5465340808388	NA
Sflo_contig1712	365	1	0	>1.7732670404194	NA
Sflo_contig1713	570	2	0	>3.5465340808388	NA
Sflo_contig1714	274	2	0	>3.5465340808388	NA
Sflo_contig1715	583	2	0	>3.5465340808388	NA
Sflo_contig1716	230	1	0	>1.7732670404194	NA
Sflo_contig1717	372	1	0	>1.7732670404194	NA
Sflo_contig1718	444	2	0	>3.5465340808388	NA
Sflo_contig1719	1521	9	4	1.99492542	0.231196028
Sflo_contig172	481	1	2	0.44331676	0.493553264
Sflo_contig1720	1859	169	138	1.085804818	0.471189482
Sflo_contig1721	1088	7	9	0.689603849	0.458660506
Sflo_contig1722	590	67	61	0.973843375	0.880737457
Sflo_contig1723	661	10	6	1.477722534	0.441757469
Sflo_contig1724	1678	149	379	0.348570962	1.15E-30
Sflo_contig1725	1239	82	64	1.135999198	0.442251801
Sflo_contig1726	1145	63	204	0.273813293	1.57E-22
Sflo_contig1727	1832	178	99	1.594149158	0.000141677
Sflo_contig1728	888	43	47	0.811175348	0.320569641
Sflo_contig1729	5717	83	237	0.310508786	1.02E-22
Sflo_contig173	548	2	3	0.591089013	0.560287646
Sflo_contig1730	1079	38	48	0.701918203	0.101547909
Sflo_contig1731	980	8	7	1.013295452	0.979598342
Sflo_contig1732	2995	69	107	0.571754326	0.000243335
Sflo_contig1733	623	4	8	0.44331676	0.170885098
Sflo_contig1734	577	19	18	0.935890938	0.840171042
Sflo_contig1735	1377	19	39	0.431949664	0.001934179
Sflo_contig1736	2332	28	74	0.335482954	1.82E-07
Sflo_contig1737	1160	7	15	0.413762309	0.045567967
Sflo_contig1738	1520	17	23	0.655337819	0.183470983
Sflo_contig1739	723	5	4	1.1082919	0.877693098
Sflo_contig174	602	13	13	0.88663352	0.758795133
Sflo_contig1740	753	74	35	1.874596586	0.001505926
Sflo_contig1741	831	53	41	1.146136014	0.509739711
Sflo_contig1742	1969	28	52	0.477418049	0.00122491
Sflo_contig1743	560	4	11	0.322412189	0.039079512
Sflo_contig1744	1943	11	19	0.513314143	0.072706158
Sflo_contig1745	4189	17	70	0.215325283	1.72E-10
Sflo_contig1746	1595	572	369	1.374402096	1.33E-06
Sflo_contig1747	1090	12	9	1.182178027	0.702565405
Sflo_contig1748	1358	87	155	0.497658815	1.01E-07
Sflo_contig1749	1244	4	9	0.394059342	0.106422025
Sflo_contig175	361	0	2	0	NA
Sflo_contig1750	2118	75	39	1.705064462	0.00546822
Sflo_contig1751	1249	14	22	0.564221331	0.089695432
Sflo_contig1752	1082	0	10	0	0.000974298
Sflo_contig1753	693	5	6	0.738861267	0.616155303
Sflo_contig1754	699	7	6	1.034405774	0.951399538
Sflo_contig1755	1803	32	22	1.289648757	0.353689389
Sflo_contig1756	934	6	6	0.88663352	0.834759533
Sflo_contig1757	538	28	33	0.752295108	0.26665362
Sflo_contig1758	1474	3	14	0.189992897	0.002768341
Sflo_contig1759	1675	97	45	1.91118781	0.000193461
Sflo_contig176	692	6	12	0.44331676	0.0935138
Sflo_contig1760	1123	7	24	0.258601443	0.000568209
Sflo_contig1761	1178	38	51	0.660628897	0.051515647
Sflo_contig1762	839	13	13	0.88663352	0.758795133
Sflo_contig1763	1163	3	3	0.88663352	0.882736458
Sflo_contig1764	766	6	5	1.063960224	0.918205367
Sflo_contig1765	629	8	12	0.591089013	0.244071205
Sflo_contig1766	953	8	9	0.788118685	0.623491185
Sflo_contig1767	922	1	8	0.11082919	0.008834843
Sflo_contig1768	1730	25	45	0.492574178	0.003696709
Sflo_contig1769	1114	42	18	2.068811547	0.006969957
Sflo_contig177	762	8	9	0.788118685	0.623491185
Sflo_contig1770	908	5	8	0.55414595	0.293373731
Sflo_contig1771	686	2	6	0.295544507	0.108342326
Sflo_contig1772	765	11	16	0.609560545	0.201899553
Sflo_contig1773	1522	145	86	1.494905354	0.002623691
Sflo_contig1774	2135	18	19	0.839968598	0.595543287
Sflo_contig1775	2039	11	19	0.513314143	0.072706158
Sflo_contig1776	1474	15	19	0.699973832	0.299552649
Sflo_contig1777	1044	3	13	0.204607735	0.00501067
Sflo_contig1778	1610	17	42	0.358875472	0.000177084
Sflo_contig1779	1627	14	35	0.354653408	0.000556107
Sflo_contig178	408	1	1	0.88663352	0.932134989
Sflo_contig1780	2240	12	24	0.44331676	0.017694806
Sflo_contig1781	1645	7	12	0.517202887	0.157730922
Sflo_contig1782	989	21	34	0.547626586	0.027573885
Sflo_contig1783	615	66	46	1.272126355	0.205935128
Sflo_contig1784	1419	10	20	0.44331676	0.030368717
Sflo_contig1785	1306	10	7	1.266619315	0.628478352
Sflo_contig1786	1121	15	51	0.260774565	5.63E-07
Sflo_contig1787	1078	21	21	0.88663352	0.696324921
Sflo_contig1788	1629	11	15	0.650197915	0.274827391
Sflo_contig1789	2517	15	23	0.578239252	0.094727501
Sflo_contig179	477	4	3	1.182178027	0.8255135
Sflo_contig1790	1463	19	14	1.203288349	0.596817563
Sflo_contig1791	1101	6	12	0.44331676	0.0935138
Sflo_contig1792	1255	6	11	0.483618284	0.142778389
Sflo_contig1793	2369	27	59	0.405747543	5.48E-05
Sflo_contig1794	868	17	14	1.076626417	0.837369654
Sflo_contig1795	562	6	4	1.32995028	0.655102335
Sflo_contig1796	1036	13	33	0.349279872	0.000702839
Sflo_contig1797	1111	17	40	0.376819246	0.000418999
Sflo_contig1798	1477	101	146	0.613356065	0.000136411
Sflo_contig1799	1881	21	29	0.642044963	0.119219253
Sflo_contig18	278	1	3	0.295544507	0.256214617
Sflo_contig180	368	3	10	0.265990056	0.028265057
Sflo_contig1800	782	6	11	0.483618284	0.142778389
Sflo_contig1801	1136	25	6	3.694306334	0.00120822
Sflo_contig1802	1376	6	16	0.33248757	0.01470454
Sflo_contig1803	1078	8	2	3.546534081	0.073131625
Sflo_contig1804	636	11	33	0.295544507	0.000165907
Sflo_contig1805	1416	7	19	0.326654455	0.007160337
Sflo_contig1806	1469	14	21	0.591089013	0.123308118
Sflo_contig1807	1450	2	17	0.104309826	0.000111927
Sflo_contig1808	3071	106	80	1.174789414	0.273708385
Sflo_contig1809	1615	13	19	0.606643988	0.160775032
Sflo_contig181	346	4	5	0.709306816	0.607196642
Sflo_contig1810	1392	39	71	0.487024046	0.000220234
Sflo_contig1811	1550	27	38	0.629976449	0.064146547
Sflo_contig1812	1618	39	94	0.367858588	3.61E-08
Sflo_contig1813	717	1	3	0.295544507	0.256214617
Sflo_contig1814	1137	17	13	1.159443834	0.68640877
Sflo_contig1815	1022	32	59	0.480885977	0.000634764
Sflo_contig1816	677	5	9	0.492574178	0.194265288
Sflo_contig1817	1439	34	31	0.972436764	0.910243872
Sflo_contig1818	1171	5	8	0.55414595	0.293373731
Sflo_contig1819	927	7	2	3.103217321	0.121054943
Sflo_contig182	273	4	1	3.546534081	0.205109268
Sflo_contig1820	2049	32	37	0.76681818	0.27026121
Sflo_contig1821	881	8	6	1.182178027	0.755206341
Sflo_contig1822	1363	19	19	0.88663352	0.710464327
Sflo_contig1823	1376	12	5	2.127920449	0.136877649
Sflo_contig1824	1796	3	9	0.295544507	0.049232127
Sflo_contig1825	672	3	3	0.88663352	0.882736458
Sflo_contig1826	1010	5	5	0.88663352	0.84897605
Sflo_contig1827	687	20	23	0.77098567	0.393898434
Sflo_contig1828	1331	5	14	0.316654829	0.018561755
Sflo_contig1829	1008	38	31	1.086841089	0.729834127
Sflo_contig183	327	3	16	0.166243785	0.000829661
Sflo_contig1830	514	5	7	0.633309657	0.431647963
Sflo_contig1831	953	17	23	0.655337819	0.183470983
Sflo_contig1832	1234	8	15	0.472871211	0.079354722
Sflo_contig1833	753	49	17	2.555590735	0.000359601
Sflo_contig1834	1624	8	19	0.373319377	0.01433564
Sflo_contig1835	1120	30	31	0.858032439	0.549494354
Sflo_contig1836	555	6	6	0.88663352	0.834759533
Sflo_contig1837	1325	18	24	0.66497514	0.187966952
Sflo_contig1838	1341	5	4	1.1082919	0.877693098
Sflo_contig1839	2054	8	32	0.22165838	1.99E-05
Sflo_contig184	448	0	2	0	NA
Sflo_contig1840	1527	9	9	0.88663352	0.798346898
Sflo_contig1841	1205	8	9	0.788118685	0.623491185
Sflo_contig1842	1320	12	31	0.343212976	0.00088649
Sflo_contig1843	1204	3	15	0.177326704	0.001519714
Sflo_contig1844	1338	6	7	0.759971589	0.620921523
Sflo_contig1845	1201	7	15	0.413762309	0.045567967
Sflo_contig1846	3120	33	24	1.21912109	0.456879287
Sflo_contig1847	2579	15	24	0.55414595	0.068749064
Sflo_contig1848	1441	25	16	1.385364875	0.302155482
Sflo_contig1849	999	4	16	0.22165838	0.002560644
Sflo_contig185	386	1	0	>1.7732670404194	NA
Sflo_contig1850	961	10	7	1.266619315	0.628478352
Sflo_contig1851	2890	71	56	1.124124642	0.510682009
Sflo_contig1852	671	5	4	1.1082919	0.877693098
Sflo_contig1853	898	2	7	0.253323863	0.060132946
Sflo_contig1854	1649	8	15	0.472871211	0.079354722
Sflo_contig1855	1391	3	10	0.265990056	0.028265057
Sflo_contig1856	2093	5	29	0.152867848	3.97E-06
Sflo_contig1857	1044	2	5	0.354653408	0.192004161
Sflo_contig1858	573	3	9	0.295544507	0.049232127
Sflo_contig1859	851	5	7	0.633309657	0.431647963
Sflo_contig186	316	3	2	1.32995028	0.752116111
Sflo_contig1860	1731	13	17	0.678013868	0.28893275
Sflo_contig1861	746	3	5	0.531980112	0.379344177
Sflo_contig1862	1094	20	12	1.477722534	0.276641193
Sflo_contig1863	1487	2	11	0.161206095	0.005149635
Sflo_contig1864	2156	6	47	0.113187258	2.63E-10
Sflo_contig1865	2222	142	11	11.44563272	2.04E-27
Sflo_contig1866	644	3	5	0.531980112	0.379344177
Sflo_contig1867	1418	124	26	4.228559866	1.45E-14
Sflo_contig1868	1128	5	9	0.492574178	0.194265288
Sflo_contig1869	1793	16	15	0.945742422	0.876497373
Sflo_contig187	596	0	1	0	NA
Sflo_contig1870	929	13	7	1.646605109	0.275619042
Sflo_contig1871	1199	2	9	0.197029671	0.017880179
Sflo_contig1872	1137	8	5	1.418613632	0.53367167
Sflo_contig1873	2207	25	40	0.55414595	0.01878141
Sflo_contig1874	1174	5	3	1.477722534	0.586498935
Sflo_contig1875	1385	3	6	0.44331676	0.235663027
Sflo_contig1876	953	5	10	0.44331676	0.125767481
Sflo_contig1877	1508	4	15	0.236435605	0.004501831
Sflo_contig1878	1657	16	6	2.364356054	0.056594714
Sflo_contig1879	1312	11	15	0.650197915	0.274827391
Sflo_contig188	342	2	0	>3.5465340808388	NA
Sflo_contig1880	1811	18	22	0.725427426	0.310801516
Sflo_contig1881	1401	8	10	0.709306816	0.467205227
Sflo_contig1882	717	3	6	0.44331676	0.235663027
Sflo_contig1883	983	4	8	0.44331676	0.170885098
Sflo_contig1884	1809	15	27	0.492574178	0.024546712
Sflo_contig1885	1458	5	14	0.316654829	0.018561755
Sflo_contig1886	1299	23	21	0.971074808	0.92241103
Sflo_contig1887	564	13	2	5.763117881	0.005122637
Sflo_contig1888	828	2	5	0.354653408	0.192004161
Sflo_contig1889	1351	11	19	0.513314143	0.072706158
Sflo_contig189	339	1	1	0.88663352	0.932134989
Sflo_contig1890	1123	7	11	0.564221331	0.230173271
Sflo_contig1891	2374	12	71	0.149853553	3.90E-13
Sflo_contig1892	1781	33	30	0.975296872	0.920886063
Sflo_contig1893	1283	12	13	0.818430942	0.616230955
Sflo_contig1894	1060	72	44	1.450854851	0.048087991
Sflo_contig1895	1261	2	11	0.161206095	0.005149635
Sflo_contig1896	1195	2	10	0.177326704	0.009625672
Sflo_contig1897	961	11	12	0.812747394	0.618896809
Sflo_contig1898	974	7	8	0.77580433	0.623070493
Sflo_contig1899	1017	15	12	1.1082919	0.78980448
Sflo_contig19	296	2	3	0.591089013	0.560287646
Sflo_contig190	252	0	2	0	NA
Sflo_contig1900	1901	20	34	0.52154913	0.018625896
Sflo_contig1901	823	3	5	0.531980112	0.379344177
Sflo_contig1902	774	15	10	1.32995028	0.480003397
Sflo_contig1903	1083	24	28	0.759971589	0.322572764
Sflo_contig1904	1022	7	5	1.241286928	0.709818134
Sflo_contig1905	1137	15	7	1.899928972	0.145905854
Sflo_contig1906	1326	18	14	1.139957383	0.711825673
Sflo_contig1907	1211	4	6	0.591089013	0.410128108
Sflo_contig1908	1026	23	31	0.65782487	0.125546261
Sflo_contig1909	1087	10	14	0.633309657	0.266080346
Sflo_contig191	471	3	5	0.531980112	0.379344177
Sflo_contig1910	784	5	6	0.738861267	0.616155303
Sflo_contig1911	571	3	5	0.531980112	0.379344177
Sflo_contig1912	685	2	5	0.354653408	0.192004161
Sflo_contig1913	2978	21	31	0.600622707	0.068347208
Sflo_contig1914	1013	1	20	0.044331676	3.10E-06
Sflo_contig1915	673	1	3	0.295544507	0.256214617
Sflo_contig1916	1172	7	13	0.477418049	0.106034124
Sflo_contig1917	1218	12	15	0.709306816	0.373223934
Sflo_contig1918	1308	6	5	1.063960224	0.918205367
Sflo_contig1919	869	5	6	0.738861267	0.616155303
Sflo_contig192	379	5	1	4.433167601	0.115028403
Sflo_contig1920	992	8	11	0.644824378	0.341512995
Sflo_contig1921	2757	10	107	0.082862946	6.56E-24
Sflo_contig1922	2104	10	9	0.985148356	0.973977951
Sflo_contig1923	1201	8	10	0.709306816	0.467205227
Sflo_contig1924	1408	47	15	2.778118363	0.000193921
Sflo_contig1925	1359	15	15	0.88663352	0.741519165
Sflo_contig1926	944	4	14	0.253323863	0.007848638
Sflo_contig1927	1080	4	1	3.546534081	0.205109268
Sflo_contig1928	2077	6	16	0.33248757	0.01470454
Sflo_contig1929	758	7	14	0.44331676	0.070057587
Sflo_contig193	327	2	2	0.88663352	0.904139674
Sflo_contig1930	520	5	2	2.216583801	0.31644167
Sflo_contig1931	658	9	6	1.32995028	0.584322327
Sflo_contig1932	1138	14	18	0.689603849	0.294615444
Sflo_contig1933	615	2	6	0.295544507	0.108342326
Sflo_contig1934	1070	11	6	1.625494787	0.327059841
Sflo_contig1935	557	2	1	1.77326704	0.629717501
Sflo_contig1936	818	13	7	1.646605109	0.275619042
Sflo_contig1937	585	3	6	0.44331676	0.235663027
Sflo_contig1938	729	7	4	1.55160866	0.474480732
Sflo_contig1939	1561	12	25	0.42558409	0.011851698
Sflo_contig194	497	1	0	>1.7732670404194	NA
Sflo_contig1940	750	6	4	1.32995028	0.655102335
Sflo_contig1941	1640	11	11	0.88663352	0.777595087
Sflo_contig1942	1534	5	14	0.316654829	0.018561755
Sflo_contig1943	839	6	5	1.063960224	0.918205367
Sflo_contig1944	1155	1	8	0.11082919	0.008834843
Sflo_contig1945	1371	3	7	0.379985794	0.142635484
Sflo_contig1946	1614	11	7	1.393281246	0.486824954
Sflo_contig1947	892	1	4	0.22165838	0.131555571
Sflo_contig1948	1817	11	10	0.975296872	0.954278249
Sflo_contig1949	1427	11	3	3.250989574	0.045506505
Sflo_contig195	306	1	1	0.88663352	0.932134989
Sflo_contig1950	1441	3	9	0.295544507	0.049232127
Sflo_contig1951	616	3	5	0.531980112	0.379344177
Sflo_contig1952	1530	16	27	0.525412456	0.037821941
Sflo_contig1953	1016	6	4	1.32995028	0.655102335
Sflo_contig1954	921	1	2	0.44331676	0.493553264
Sflo_contig1955	828	3	3	0.88663352	0.882736458
Sflo_contig1956	856	14	16	0.77580433	0.486982325
Sflo_contig1957	800	8	6	1.182178027	0.755206341
Sflo_contig1958	1167	10	3	2.955445067	0.072657571
Sflo_contig1959	948	5	5	0.88663352	0.84897605
Sflo_contig196	482	2	2	0.88663352	0.904139674
Sflo_contig1960	811	1	3	0.295544507	0.256214617
Sflo_contig1961	714	5	8	0.55414595	0.293373731
Sflo_contig1962	974	2	6	0.295544507	0.108342326
Sflo_contig1963	854	15	12	1.1082919	0.78980448
Sflo_contig1964	760	5	3	1.477722534	0.586498935
Sflo_contig1965	750	4	2	1.77326704	0.495345318
Sflo_contig1966	1386	16	21	0.675530301	0.234556954
Sflo_contig1967	1521	20	7	2.533238629	0.023635889
Sflo_contig1968	476	0	2	0	NA
Sflo_contig1969	1173	2	4	0.44331676	0.332907565
Sflo_contig197	441	1	2	0.44331676	0.493553264
Sflo_contig1970	1999	24	22	0.967236568	0.910007825
Sflo_contig1971	1009	13	6	1.921039294	0.169679494
Sflo_contig1972	1803	13	9	1.280692863	0.564680756
Sflo_contig1973	449	3	0	>5.3198011212582	NA
Sflo_contig1974	510	3	5	0.531980112	0.379344177
Sflo_contig1975	1656	9	9	0.88663352	0.798346898
Sflo_contig1976	881	3	5	0.531980112	0.379344177
Sflo_contig1977	611	6	1	5.319801121	0.06410572
Sflo_contig1978	809	37	21	1.562163821	0.095505048
Sflo_contig1979	1114	3	5	0.531980112	0.379344177
Sflo_contig1980	1117	7	7	0.88663352	0.821733283
Sflo_contig1981	977	10	6	1.477722534	0.441757469
Sflo_contig1982	868	3	4	0.66497514	0.590949477
Sflo_contig1983	711	7	3	2.068811547	0.270704495
Sflo_contig1984	709	6	7	0.759971589	0.620921523
Sflo_contig1985	1075	10	5	1.77326704	0.280992085
Sflo_contig1986	1423	1	9	0.098514836	0.004497014
Sflo_contig1987	1024	7	3	2.068811547	0.270704495
Sflo_contig1988	1350	15	9	1.477722534	0.346127541
Sflo_contig1989	869	4	7	0.506647726	0.268292629
Sflo_contig199	520	2	5	0.354653408	0.192004161
Sflo_contig1990	1491	12	4	2.659900561	0.068377581
Sflo_contig1991	710	4	6	0.591089013	0.410128108
Sflo_contig1992	667	3	1	2.659900561	0.362173288
Sflo_contig1993	455	0	3	0	NA
Sflo_contig1994	739	6	6	0.88663352	0.834759533
Sflo_contig1995	668	3	2	1.32995028	0.752116111
Sflo_contig1996	822	9	6	1.32995028	0.584322327
Sflo_contig1997	996	12	6	1.77326704	0.237602564
Sflo_contig1998	1469	8	2	3.546534081	0.073131625
Sflo_contig1999	901	8	7	1.013295452	0.979598342
Sflo_contig2	323	3	3	0.88663352	0.882736458
Sflo_contig20	222	1	2	0.44331676	0.493553264
Sflo_contig200	307	2	1	1.77326704	0.629717501
Sflo_contig2000	1656	48	9	4.728712108	5.34E-07
Sflo_contig2001	816	4	3	1.182178027	0.8255135
Sflo_contig2002	1294	1	4	0.22165838	0.131555571
Sflo_contig2003	1301	3	6	0.44331676	0.235663027
Sflo_contig2004	1309	7	3	2.068811547	0.270704495
Sflo_contig2005	1001	20	6	2.955445067	0.011131358
Sflo_contig2006	1098	2	5	0.354653408	0.192004161
Sflo_contig2007	634	7	4	1.55160866	0.474480732
Sflo_contig2008	800	11	4	2.438242181	0.104230584
Sflo_contig2009	1137	13	5	2.305247153	0.093259881
Sflo_contig201	437	0	2	0	NA
Sflo_contig2010	941	11	2	4.876484361	0.015155124
Sflo_contig2011	532	2	2	0.88663352	0.904139674
Sflo_contig2012	459	0	2	0	NA
Sflo_contig2013	714	1	4	0.22165838	0.131555571
Sflo_contig2014	486	14	5	2.482573857	0.062666086
Sflo_contig2015	748	3	2	1.32995028	0.752116111
Sflo_contig2016	540	2	2	0.88663352	0.904139674
Sflo_contig2017	1400	19	7	2.406576698	0.03478348
Sflo_contig2018	1801	7	8	0.77580433	0.623070493
Sflo_contig2019	787	4	4	0.88663352	0.864758073
Sflo_contig202	357	0	2	0	NA
Sflo_contig2020	612	6	7	0.759971589	0.620921523
Sflo_contig2021	1197	3	2	1.32995028	0.752116111
Sflo_contig2022	423	1	0	>1.7732670404194	NA
Sflo_contig2023	560	4	0	>7.0930681616776	NA
Sflo_contig2024	1975	7	14	0.44331676	0.070057587
Sflo_contig2025	2095	35	19	1.633272274	0.077831316
Sflo_contig2026	1172	8	3	2.364356054	0.17765344
Sflo_contig2027	875	18	5	3.191880673	0.01140158
Sflo_contig2028	1522	6	9	0.591089013	0.313072645
Sflo_contig2029	1219	11	9	1.083663191	0.857637914
Sflo_contig2030	657	3	1	2.659900561	0.362173288
Sflo_contig2031	502	2	0	>3.5465340808388	NA
Sflo_contig2032	1225	4	1	3.546534081	0.205109268
Sflo_contig2033	451	3	0	>5.3198011212582	NA
Sflo_contig2034	1483	5	13	0.341012892	0.030613034
Sflo_contig2035	772	85	133	0.566645483	3.36E-05
Sflo_contig2036	800	3	4	0.66497514	0.590949477
Sflo_contig2037	1051	114	63	1.604384465	0.002060498
Sflo_contig2038	1143	13	41	0.281127702	1.59E-05
Sflo_contig2039	1035	17	7	2.153252835	0.072978537
Sflo_contig204	316	0	2	0	NA
Sflo_contig2040	1249	1	5	0.177326704	0.067149055
Sflo_contig2041	702	62	62	0.88663352	0.5023828
Sflo_contig2042	548	11	18	0.541831596	0.10373269
Sflo_contig2043	1094	22	5	3.901187489	0.001806674
Sflo_contig2044	969	26	31	0.743628114	0.26391151
Sflo_contig2045	879	2	3	0.591089013	0.560287646
Sflo_contig2046	550	20	31	0.572021626	0.048502628
Sflo_contig2047	716	3	3	0.88663352	0.882736458
Sflo_contig2048	868	5	4	1.1082919	0.877693098
Sflo_contig2049	1234	15	36	0.369430633	0.000679357
Sflo_contig205	355	0	1	0	NA
Sflo_contig2050	1391	6	17	0.312929478	0.008969912
Sflo_contig2051	1161	48	59	0.721328966	0.091606029
Sflo_contig2052	1117	3	8	0.33248757	0.084527773
Sflo_contig2053	1458	13	12	0.960519647	0.919741691
Sflo_contig2054	2147	49	40	1.086126062	0.697171186
Sflo_contig2055	1250	5	1	4.433167601	0.115028403
Sflo_contig2056	1350	41	19	1.913261807	0.015254857
Sflo_contig2057	1276	3	7	0.379985794	0.142635484
Sflo_contig2058	1247	6	8	0.66497514	0.447196518
Sflo_contig2059	815	6	12	0.44331676	0.0935138
Sflo_contig206	412	1	0	>1.7732670404194	NA
Sflo_contig2060	1445	22	36	0.541831596	0.021385119
Sflo_contig2061	1340	5	11	0.403015236	0.079836626
Sflo_contig2062	1192	17	5	3.014553969	0.017720608
Sflo_contig2063	1371	9	13	0.613823206	0.255921559
Sflo_contig2064	774	3	9	0.295544507	0.049232127
Sflo_contig2065	1078	5	9	0.492574178	0.194265288
Sflo_contig2066	589	3	4	0.66497514	0.590949477
Sflo_contig2067	1190	5	2	2.216583801	0.31644167
Sflo_contig2068	1162	16	9	1.576237369	0.264553992
Sflo_contig2069	1492	7	9	0.689603849	0.458660506
Sflo_contig207	631	3	3	0.88663352	0.882736458
Sflo_contig2070	1353	4	7	0.506647726	0.268292629
Sflo_contig2071	941	3	8	0.33248757	0.084527773
Sflo_contig2072	1478	20	4	4.433167601	0.001621106
Sflo_contig2073	1000	8	6	1.182178027	0.755206341
Sflo_contig2074	1645	146	73	1.77326704	3.77E-05
Sflo_contig2075	1016	2	6	0.295544507	0.108342326
Sflo_contig2076	884	4	5	0.709306816	0.607196642
Sflo_contig2077	1053	4	1	3.546534081	0.205109268
Sflo_contig2078	676	44	98	0.398080356	1.26E-07
Sflo_contig2079	859	3	9	0.295544507	0.049232127
Sflo_contig208	399	1	1	0.88663352	0.932134989
Sflo_contig2080	1193	2	9	0.197029671	0.017880179
Sflo_contig2081	1165	3	2	1.32995028	0.752116111
Sflo_contig2082	515	215	162	1.176704981	0.115320592
Sflo_contig2083	1845	212	227	0.828045402	0.047694276
Sflo_contig2084	1278	182	205	0.787157564	0.018455092
Sflo_contig2085	528	48	57	0.746638754	0.134672505
Sflo_contig2086	482	0	9	0	0.00191244
Sflo_contig2087	1129	7	8	0.77580433	0.623070493
Sflo_contig2088	655	2	3	0.591089013	0.560287646
Sflo_contig2089	515	4	3	1.182178027	0.8255135
Sflo_contig209	366	0	1	0	NA
Sflo_contig2090	651	12	7	1.519943178	0.369664097
Sflo_contig2091	1059	49	23	1.888914891	0.009094168
Sflo_contig2092	891	16	10	1.418613632	0.378724104
Sflo_contig2093	821	20	30	0.591089013	0.065481453
Sflo_contig2094	533	1	3	0.295544507	0.256214617
Sflo_contig2095	480	5	6	0.738861267	0.616155303
Sflo_contig2096	1038	11	46	0.212021059	1.92E-07
Sflo_contig2097	740	4	13	0.272810314	0.013554509
Sflo_contig2098	1563	55	57	0.855523572	0.408460911
Sflo_contig2099	705	44	55	0.709306816	0.088122542
Sflo_contig21	585	3	4	0.66497514	0.590949477
Sflo_contig210	425	2	4	0.44331676	0.332907565
Sflo_contig2100	649	14	18	0.689603849	0.294615444
Sflo_contig2101	937	40	135	0.262706228	4.94E-16
Sflo_contig2102	276	18	18	0.88663352	0.717853184
Sflo_contig2103	1099	96	591	0.144021689	1.14E-99
Sflo_contig2104	1053	8	11	0.644824378	0.341512995
Sflo_contig2105	526	14	19	0.65330891	0.223655805
Sflo_contig2106	612	0	5	0	0.031062572
Sflo_contig2107	989	6	4	1.32995028	0.655102335
Sflo_contig2108	678	8	7	1.013295452	0.979598342
Sflo_contig2109	560	33	62	0.471917841	0.000349824
Sflo_contig211	455	3	9	0.295544507	0.049232127
Sflo_contig2110	1016	5	9	0.492574178	0.194265288
Sflo_contig2111	251	0	3	0	NA
Sflo_contig2112	689	5	5	0.88663352	0.84897605
Sflo_contig2113	474	1	2	0.44331676	0.493553264
Sflo_contig2114	462	0	2	0	NA
Sflo_contig2115	746	9	4	1.99492542	0.231196028
Sflo_contig2116	580	3	1	2.659900561	0.362173288
Sflo_contig2117	1283	5	21	0.211103219	0.000425012
Sflo_contig2118	699	94	85	0.980512364	0.8951864
Sflo_contig2119	1759	9	7	1.139957383	0.793939282
Sflo_contig212	477	2	2	0.88663352	0.904139674
Sflo_contig2120	517	245	61	3.561069057	2.66E-23
Sflo_contig2121	1044	63	219	0.255058958	1.00E-25
Sflo_contig2122	596	5	9	0.492574178	0.194265288
Sflo_contig2123	571	0	5	0	0.031062572
Sflo_contig2124	688	20	20	0.88663352	0.703293442
Sflo_contig2125	720	155	74	1.857137779	5.72E-06
Sflo_contig2126	1308	105	101	0.921747719	0.558192549
Sflo_contig2127	514	7	6	1.034405774	0.951399538
Sflo_contig2128	1283	8	9	0.788118685	0.623491185
Sflo_contig2129	238	1	1	0.88663352	0.932134989
Sflo_contig213	525	1	1	0.88663352	0.932134989
Sflo_contig2130	450	0	2	0	NA
Sflo_contig2131	610	1	7	0.126661931	0.0173744
Sflo_contig2132	723	18	17	0.938788433	0.851666858
Sflo_contig2133	726	2	6	0.295544507	0.108342326
Sflo_contig2134	468	1	2	0.44331676	0.493553264
Sflo_contig2135	419	12	18	0.591089013	0.153665107
Sflo_contig2136	618	7	8	0.77580433	0.623070493
Sflo_contig2137	1351	8	13	0.545620628	0.170894523
Sflo_contig2138	724	5	4	1.1082919	0.877693098
Sflo_contig2139	922	14	11	1.128442662	0.763190588
Sflo_contig214	503	2	2	0.88663352	0.904139674
Sflo_contig2140	516	19	73	0.230767629	2.38E-10
Sflo_contig2141	965	67	40	1.485111146	0.043961616
Sflo_contig2142	602	59	42	1.245508993	0.272833894
Sflo_contig2143	454	10	9	0.985148356	0.973977951
Sflo_contig2144	870	7	34	0.182542195	2.26E-06
Sflo_contig2145	655	1	3	0.295544507	0.256214617
Sflo_contig2146	399	20	12	1.477722534	0.276641193
Sflo_contig2147	475	12	13	0.818430942	0.616230955
Sflo_contig2148	989	9	16	0.498731355	0.088059668
Sflo_contig2149	878	8	16	0.44331676	0.05279067
Sflo_contig215	689	2	7	0.253323863	0.060132946
Sflo_contig2150	558	6	12	0.44331676	0.0935138
Sflo_contig2151	1042	2	3	0.591089013	0.560287646
Sflo_contig2152	936	2	3	0.591089013	0.560287646
Sflo_contig2153	1010	59	60	0.871856295	0.453951419
Sflo_contig2154	772	3	2	1.32995028	0.752116111
Sflo_contig2155	2888	54	105	0.455982953	1.40E-06
Sflo_contig2156	605	78	65	1.063960224	0.711091012
Sflo_contig2157	1141	1	5	0.177326704	0.067149055
Sflo_contig2158	735	2	24	0.073886127	1.21E-06
Sflo_contig2159	768	19	9	1.871781876	0.108598097
Sflo_contig216	426	0	2	0	NA
Sflo_contig2160	573	6	2	2.659900561	0.197506809
Sflo_contig2161	570	5	6	0.738861267	0.616155303
Sflo_contig2162	559	0	3	0	NA
Sflo_contig2163	1465	18	15	1.063960224	0.858815725
Sflo_contig2164	762	17	11	1.370251804	0.409677186
Sflo_contig2165	1097	3	7	0.379985794	0.142635484
Sflo_contig2166	1023	7	8	0.77580433	0.623070493
Sflo_contig2167	501	3	3	0.88663352	0.882736458
Sflo_contig2168	958	16	5	2.837227265	0.027285837
Sflo_contig2169	662	27	15	1.595940336	0.137719875
Sflo_contig217	418	1	2	0.44331676	0.493553264
Sflo_contig2170	945	11	17	0.573704042	0.145855423
Sflo_contig2171	733	2	5	0.354653408	0.192004161
Sflo_contig2172	1178	23	23	0.88663352	0.682941345
Sflo_contig2173	394	2	3	0.591089013	0.560287646
Sflo_contig2174	492	1	5	0.177326704	0.067149055
Sflo_contig2175	722	4	9	0.394059342	0.106422025
Sflo_contig2176	452	6	3	1.77326704	0.403675008
Sflo_contig2177	516	12	5	2.127920449	0.136877649
Sflo_contig2178	522	0	4	0	NA
Sflo_contig2179	407	22	32	0.609560545	0.07109361
Sflo_contig218	290	0	2	0	NA
Sflo_contig2180	686	6	8	0.66497514	0.447196518
Sflo_contig2181	1487	8	8	0.88663352	0.809652492
Sflo_contig2182	475	12	2	5.319801121	0.008835125
Sflo_contig2183	882	17	29	0.519750684	0.029061433
Sflo_contig2184	598	2	4	0.44331676	0.332907565
Sflo_contig2185	1246	82	71	1.023999277	0.883390671
Sflo_contig2186	1033	13	11	1.047839615	0.908939044
Sflo_contig2187	624	48	18	2.364356054	0.000958782
Sflo_contig2188	1106	2	9	0.197029671	0.017880179
Sflo_contig2189	655	5	7	0.633309657	0.431647963
Sflo_contig219	376	2	0	>3.5465340808388	NA
Sflo_contig2190	554	16	16	0.88663352	0.733358581
Sflo_contig2191	1366	50	32	1.385364875	0.144465673
Sflo_contig2192	1798	13	31	0.371814057	0.001703179
Sflo_contig2193	527	0	7	0	0.007557503
Sflo_contig2194	626	3	3	0.88663352	0.882736458
Sflo_contig2195	644	5	5	0.88663352	0.84897605
Sflo_contig2196	451	24	21	1.013295452	0.964668374
Sflo_contig2197	486	14	11	1.128442662	0.763190588
Sflo_contig2198	488	0	8	0	0.003784848
Sflo_contig2199	623	8	11	0.644824378	0.341512995
Sflo_contig22	450	0	8	0	0.003784848
Sflo_contig2200	1002	7	18	0.344801925	0.011570761
Sflo_contig2201	539	6	6	0.88663352	0.834759533
Sflo_contig2202	469	1	3	0.295544507	0.256214617
Sflo_contig2203	724	7	3	2.068811547	0.270704495
Sflo_contig2204	949	23	13	1.568659305	0.185127735
Sflo_contig2205	1224	3	12	0.22165838	0.009002023
Sflo_contig2206	599	0	4	0	NA
Sflo_contig2207	732	0	6	0	0.015238775
Sflo_contig2208	1256	3	11	0.241809142	0.016032852
Sflo_contig2209	467	2	2	0.88663352	0.904139674
Sflo_contig221	447	6	27	0.197029671	4.10E-05
Sflo_contig2210	422	2	3	0.591089013	0.560287646
Sflo_contig2211	1784	21	20	0.930965196	0.818701855
Sflo_contig2212	390	0	4	0	NA
Sflo_contig2213	543	2	4	0.44331676	0.332907565
Sflo_contig2214	671	7	9	0.689603849	0.458660506
Sflo_contig2215	1229	45	57	0.699973832	0.072316833
Sflo_contig2216	758	6	1	5.319801121	0.06410572
Sflo_contig2217	556	1	2	0.44331676	0.493553264
Sflo_contig2218	512	1	3	0.295544507	0.256214617
Sflo_contig2219	765	4	10	0.354653408	0.065020754
Sflo_contig222	373	1	4	0.22165838	0.131555571
Sflo_contig2220	509	1	3	0.295544507	0.256214617
Sflo_contig2221	362	1	3	0.295544507	0.256214617
Sflo_contig2222	857	67	59	1.006855014	0.969408384
Sflo_contig2223	482	5	12	0.369430633	0.04981406
Sflo_contig2224	468	10	6	1.477722534	0.441757469
Sflo_contig2225	1841	4	17	0.208619652	0.001445726
Sflo_contig2226	837	0	5	0	0.031062572
Sflo_contig2227	411	0	2	0	NA
Sflo_contig2228	1005	5	2	2.216583801	0.31644167
Sflo_contig2229	361	23	17	1.199562998	0.566841742
Sflo_contig223	332	4	4	0.88663352	0.864758073
Sflo_contig2230	764	9	9	0.88663352	0.798346898
Sflo_contig2231	1288	112	70	1.418613632	0.019816847
Sflo_contig2232	754	2	5	0.354653408	0.192004161
Sflo_contig2233	785	26	20	1.152623576	0.631149387
Sflo_contig2234	688	0	6	0	0.015238775
Sflo_contig2235	462	1	5	0.177326704	0.067149055
Sflo_contig2236	730	2	2	0.88663352	0.904139674
Sflo_contig2237	599	0	5	0	0.031062572
Sflo_contig2238	672	20	21	0.844412876	0.5878927
Sflo_contig2239	1081	5	3	1.477722534	0.586498935
Sflo_contig224	456	0	2	0	NA
Sflo_contig2240	405	4	4	0.88663352	0.864758073
Sflo_contig2241	757	11	16	0.609560545	0.201899553
Sflo_contig2242	563	2	6	0.295544507	0.108342326
Sflo_contig2243	1118	12	12	0.88663352	0.767982049
Sflo_contig2244	409	2	3	0.591089013	0.560287646
Sflo_contig2245	424	3	2	1.32995028	0.752116111
Sflo_contig2246	958	8	24	0.295544507	0.001320243
Sflo_contig2247	1153	20	13	1.36405157	0.377565989
Sflo_contig2248	384	2	4	0.44331676	0.332907565
Sflo_contig2249	462	3	7	0.379985794	0.142635484
Sflo_contig225	471	1	1	0.88663352	0.932134989
Sflo_contig2250	1096	546	434	1.115442171	0.087246262
Sflo_contig2251	376	2	7	0.253323863	0.060132946
Sflo_contig2252	534	4	2	1.77326704	0.495345318
Sflo_contig2253	780	5	7	0.633309657	0.431647963
Sflo_contig2254	550	4	10	0.354653408	0.065020754
Sflo_contig2255	1062	5	9	0.492574178	0.194265288
Sflo_contig2256	942	19	24	0.701918203	0.246990244
Sflo_contig2257	599	7	27	0.22986795	0.000114104
Sflo_contig2258	512	0	3	0	NA
Sflo_contig2259	488	28	47	0.528207204	0.006503128
Sflo_contig226	588	1	1	0.88663352	0.932134989
Sflo_contig2260	446	6	7	0.759971589	0.620921523
Sflo_contig2261	530	11	6	1.625494787	0.327059841
Sflo_contig2262	815	1	6	0.147772253	0.034174402
Sflo_contig2263	1288	5	16	0.277072975	0.006591766
Sflo_contig2264	416	5	6	0.738861267	0.616155303
Sflo_contig2265	1647	22	23	0.848084237	0.58014937
Sflo_contig2266	529	3	7	0.379985794	0.142635484
Sflo_contig2267	895	47	50	0.833435509	0.369165093
Sflo_contig2268	889	2	6	0.295544507	0.108342326
Sflo_contig2269	594	2	1	1.77326704	0.629717501
Sflo_contig227	290	1	0	>1.7732670404194	NA
Sflo_contig2270	371	1	4	0.22165838	0.131555571
Sflo_contig2271	1286	25	47	0.471613575	0.001840032
Sflo_contig2272	623	3	10	0.265990056	0.028265057
Sflo_contig2273	767	6	10	0.531980112	0.213769641
Sflo_contig2274	619	2	3	0.591089013	0.560287646
Sflo_contig2275	740	2	5	0.354653408	0.192004161
Sflo_contig2276	745	5	6	0.738861267	0.616155303
Sflo_contig2277	563	25	55	0.403015236	8.95E-05
Sflo_contig2278	636	3	3	0.88663352	0.882736458
Sflo_contig2279	367	2	2	0.88663352	0.904139674
Sflo_contig228	222	1	1	0.88663352	0.932134989
Sflo_contig2280	1145	41	33	1.10157498	0.67790146
Sflo_contig2281	614	1	4	0.22165838	0.131555571
Sflo_contig2282	512	2	3	0.591089013	0.560287646
Sflo_contig2283	612	76	29	2.323591294	4.32E-05
Sflo_contig2284	1052	2	15	0.118217803	0.000404965
Sflo_contig2285	781	24	33	0.644824378	0.099425484
Sflo_contig2286	1468	10	3	2.955445067	0.072657571
Sflo_contig2287	751	6	11	0.483618284	0.142778389
Sflo_contig2288	492	3	3	0.88663352	0.882736458
Sflo_contig2289	497	18	16	0.99746271	0.994089556
Sflo_contig2290	373	13	13	0.88663352	0.758795133
Sflo_contig2291	538	3	4	0.66497514	0.590949477
Sflo_contig2292	1104	8	7	1.013295452	0.979598342
Sflo_contig2293	402	21	18	1.034405774	0.91592022
Sflo_contig2294	567	1	4	0.22165838	0.131555571
Sflo_contig2295	812	5	10	0.44331676	0.125767481
Sflo_contig2296	742	2	5	0.354653408	0.192004161
Sflo_contig2297	663	7	6	1.034405774	0.951399538
Sflo_contig2298	1150	4	3	1.182178027	0.8255135
Sflo_contig2299	878	6	1	5.319801121	0.06410572
Sflo_contig23	430	53	49	0.959011767	0.832493124
Sflo_contig230	643	5	3	1.477722534	0.586498935
Sflo_contig2300	534	1	9	0.098514836	0.004497014
Sflo_contig2301	649	12	24	0.44331676	0.017694806
Sflo_contig2302	744	0	5	0	0.031062572
Sflo_contig2303	805	13	16	0.720389735	0.37801758
Sflo_contig2304	1164	6	4	1.32995028	0.655102335
Sflo_contig2305	510	3	5	0.531980112	0.379344177
Sflo_contig2306	499	9	10	0.797970168	0.622723691
Sflo_contig2307	585	16	13	1.091241256	0.814439732
Sflo_contig2308	379	40	36	0.985148356	0.947976248
Sflo_contig2309	288	1	4	0.22165838	0.131555571
Sflo_contig231	550	1	3	0.295544507	0.256214617
Sflo_contig2310	311	0	2	0	NA
Sflo_contig2311	580	3	3	0.88663352	0.882736458
Sflo_contig2312	445	3	2	1.32995028	0.752116111
Sflo_contig2313	644	3	5	0.531980112	0.379344177
Sflo_contig2314	981	56	14	3.546534081	2.12E-06
Sflo_contig2315	518	4	2	1.77326704	0.495345318
Sflo_contig2316	381	0	2	0	NA
Sflo_contig2317	775	1	2	0.44331676	0.493553264
Sflo_contig2318	261	0	2	0	NA
Sflo_contig2319	1154	18	32	0.498731355	0.015847884
Sflo_contig232	864	1	4	0.22165838	0.131555571
Sflo_contig2320	446	0	3	0	NA
Sflo_contig2321	543	1	5	0.177326704	0.067149055
Sflo_contig2322	653	33	29	1.008927799	0.972085064
Sflo_contig2323	673	22	10	1.950593744	0.068562997
Sflo_contig2324	1400	4	7	0.506647726	0.268292629
Sflo_contig2325	1165	3	5	0.531980112	0.379344177
Sflo_contig2326	512	4	8	0.44331676	0.170885098
Sflo_contig2327	565	6	8	0.66497514	0.447196518
Sflo_contig2328	601	2	8	0.22165838	0.032953497
Sflo_contig2329	1146	7	5	1.241286928	0.709818134
Sflo_contig233	325	8	17	0.417239304	0.034622897
Sflo_contig2330	966	2	4	0.44331676	0.332907565
Sflo_contig2331	754	0	7	0	0.007557503
Sflo_contig2332	795	2	3	0.591089013	0.560287646
Sflo_contig2333	324	0	2	0	NA
Sflo_contig2334	764	4	8	0.44331676	0.170885098
Sflo_contig2335	441	1	2	0.44331676	0.493553264
Sflo_contig2336	353	0	3	0	NA
Sflo_contig2337	508	7	4	1.55160866	0.474480732
Sflo_contig2338	775	15	13	1.023038677	0.951960776
Sflo_contig2339	599	3	5	0.531980112	0.379344177
Sflo_contig234	449	0	4	0	NA
Sflo_contig2340	476	0	3	0	NA
Sflo_contig2341	680	2	3	0.591089013	0.560287646
Sflo_contig2342	572	4	4	0.88663352	0.864758073
Sflo_contig2343	521	6	5	1.063960224	0.918205367
Sflo_contig2344	1000	4	7	0.506647726	0.268292629
Sflo_contig2345	735	12	21	0.506647726	0.055176221
Sflo_contig2346	540	1	1	0.88663352	0.932134989
Sflo_contig2347	632	3	6	0.44331676	0.235663027
Sflo_contig2348	565	3	2	1.32995028	0.752116111
Sflo_contig2349	642	4	5	0.709306816	0.607196642
Sflo_contig235	221	3	3	0.88663352	0.882736458
Sflo_contig2350	834	10	6	1.477722534	0.441757469
Sflo_contig2351	969	20	29	0.611471393	0.087516617
Sflo_contig2352	562	0	9	0	0.00191244
Sflo_contig2353	575	1	1	0.88663352	0.932134989
Sflo_contig2354	482	1	2	0.44331676	0.493553264
Sflo_contig2355	771	1	2	0.44331676	0.493553264
Sflo_contig2356	652	4	3	1.182178027	0.8255135
Sflo_contig2357	723	16	5	2.837227265	0.027285837
Sflo_contig2358	1092	5	6	0.738861267	0.616155303
Sflo_contig2359	644	2	1	1.77326704	0.629717501
Sflo_contig236	281	1	0	>1.7732670404194	NA
Sflo_contig2360	691	2	3	0.591089013	0.560287646
Sflo_contig2361	517	0	2	0	NA
Sflo_contig2362	537	6	12	0.44331676	0.0935138
Sflo_contig2363	471	1	5	0.177326704	0.067149055
Sflo_contig2364	1017	7	8	0.77580433	0.623070493
Sflo_contig2365	342	6	11	0.483618284	0.142778389
Sflo_contig2366	592	5	1	4.433167601	0.115028403
Sflo_contig2367	1000	3	11	0.241809142	0.016032852
Sflo_contig2368	435	0	3	0	NA
Sflo_contig2369	392	1	1	0.88663352	0.932134989
Sflo_contig237	445	0	2	0	NA
Sflo_contig2370	628	6	5	1.063960224	0.918205367
Sflo_contig2371	836	6	15	0.354653408	0.023831741
Sflo_contig2372	639	3	4	0.66497514	0.590949477
Sflo_contig2373	744	28	19	1.306617819	0.363271715
Sflo_contig2374	785	2	3	0.591089013	0.560287646
Sflo_contig2375	1620	5	18	0.246287089	0.002252428
Sflo_contig2376	649	6	5	1.063960224	0.918205367
Sflo_contig2377	596	2	3	0.591089013	0.560287646
Sflo_contig2378	442	1	0	>1.7732670404194	NA
Sflo_contig2379	452	1	1	0.88663352	0.932134989
Sflo_contig238	307	0	2	0	NA
Sflo_contig2380	573	2	3	0.591089013	0.560287646
Sflo_contig2381	488	1	2	0.44331676	0.493553264
Sflo_contig2382	770	6	5	1.063960224	0.918205367
Sflo_contig2383	553	1	16	0.055414595	4.22E-05
Sflo_contig2384	520	5	3	1.477722534	0.586498935
Sflo_contig2385	989	14	12	1.034405774	0.931308877
Sflo_contig2386	369	1	8	0.11082919	0.008834843
Sflo_contig2387	937	129	60	1.906262068	1.83E-05
Sflo_contig2388	477	2	2	0.88663352	0.904139674
Sflo_contig2389	692	3	2	1.32995028	0.752116111
Sflo_contig239	499	2	3	0.591089013	0.560287646
Sflo_contig2390	821	2	11	0.161206095	0.005149635
Sflo_contig2391	691	1	2	0.44331676	0.493553264
Sflo_contig2392	357	2	2	0.88663352	0.904139674
Sflo_contig2393	991	0	4	0	NA
Sflo_contig2394	674	3	7	0.379985794	0.142635484
Sflo_contig2395	967	8	8	0.88663352	0.809652492
Sflo_contig2396	980	6	21	0.253323863	0.001129698
Sflo_contig2397	859	8	6	1.182178027	0.755206341
Sflo_contig2398	566	3	6	0.44331676	0.235663027
Sflo_contig2399	431	25	17	1.303872824	0.39379951
Sflo_contig24	494	1	2	0.44331676	0.493553264
Sflo_contig240	1004	4	6	0.591089013	0.410128108
Sflo_contig2400	832	1	17	0.052154913	2.19E-05
Sflo_contig2401	874	5	2	2.216583801	0.31644167
Sflo_contig2402	788	8	4	1.77326704	0.334910939
Sflo_contig2403	674	0	10	0	0.000974298
Sflo_contig2404	703	4	1	3.546534081	0.205109268
Sflo_contig2405	789	17	14	1.076626417	0.837369654
Sflo_contig2406	535	3	10	0.265990056	0.028265057
Sflo_contig2407	612	5	4	1.1082919	0.877693098
Sflo_contig2408	1091	29	2	12.85618604	6.10E-07
Sflo_contig2409	2068	3	18	0.147772253	0.000243895
Sflo_contig241	412	1	3	0.295544507	0.256214617
Sflo_contig2410	640	4	10	0.354653408	0.065020754
Sflo_contig2411	1042	29	22	1.168744186	0.579092637
Sflo_contig2412	572	3	1	2.659900561	0.362173288
Sflo_contig2413	300	1	1	0.88663352	0.932134989
Sflo_contig2414	901	7	6	1.034405774	0.951399538
Sflo_contig2415	530	5	5	0.88663352	0.84897605
Sflo_contig2416	368	2	1	1.77326704	0.629717501
Sflo_contig2417	392	2	4	0.44331676	0.332907565
Sflo_contig2418	577	12	11	0.967236568	0.936301845
Sflo_contig2419	459	4	5	0.709306816	0.607196642
Sflo_contig242	556	0	2	0	NA
Sflo_contig2421	851	9	11	0.725427426	0.473592034
Sflo_contig2422	684	12	4	2.659900561	0.068377581
Sflo_contig2423	925	3	13	0.204607735	0.00501067
Sflo_contig2424	780	3	3	0.88663352	0.882736458
Sflo_contig2425	861	2	6	0.295544507	0.108342326
Sflo_contig2426	459	0	3	0	NA
Sflo_contig2427	534	5	1	4.433167601	0.115028403
Sflo_contig2428	422	10	14	0.633309657	0.266080346
Sflo_contig2429	481	8	2	3.546534081	0.073131625
Sflo_contig243	404	0	2	0	NA
Sflo_contig2430	614	1	3	0.295544507	0.256214617
Sflo_contig2431	1211	5	8	0.55414595	0.293373731
Sflo_contig2432	570	8	2	3.546534081	0.073131625
Sflo_contig2433	669	13	12	0.960519647	0.919741691
Sflo_contig2434	426	0	2	0	NA
Sflo_contig2435	1043	4	8	0.44331676	0.170885098
Sflo_contig2436	450	4	2	1.77326704	0.495345318
Sflo_contig2437	1024	12	7	1.519943178	0.369664097
Sflo_contig2438	862	6	7	0.759971589	0.620921523
Sflo_contig2439	617	6	6	0.88663352	0.834759533
Sflo_contig244	592	1	3	0.295544507	0.256214617
Sflo_contig2440	980	6	13	0.409215471	0.060188563
Sflo_contig2441	937	7	10	0.620643464	0.328800031
Sflo_contig2442	673	9	9	0.88663352	0.798346898
Sflo_contig2443	701	32	25	1.134890906	0.633824396
Sflo_contig2444	1198	5	49	0.090472808	1.72E-11
Sflo_contig2445	626	3	3	0.88663352	0.882736458
Sflo_contig2446	870	3	2	1.32995028	0.752116111
Sflo_contig2447	692	1	5	0.177326704	0.067149055
Sflo_contig2448	969	5	5	0.88663352	0.84897605
Sflo_contig2449	587	11	10	0.975296872	0.954278249
Sflo_contig245	550	0	2	0	NA
Sflo_contig2450	713	3	4	0.66497514	0.590949477
Sflo_contig2451	580	3	1	2.659900561	0.362173288
Sflo_contig2452	650	3	3	0.88663352	0.882736458
Sflo_contig2453	386	3	3	0.88663352	0.882736458
Sflo_contig2454	366	4	3	1.182178027	0.8255135
Sflo_contig2455	615	4	1	3.546534081	0.205109268
Sflo_contig2456	1238	1	7	0.126661931	0.0173744
Sflo_contig2457	510	1	3	0.295544507	0.256214617
Sflo_contig2458	821	6	14	0.379985794	0.038139662
Sflo_contig2459	1077	2	4	0.44331676	0.332907565
Sflo_contig246	208	1	1	0.88663352	0.932134989
Sflo_contig2460	306	0	3	0	NA
Sflo_contig2461	460	1	3	0.295544507	0.256214617
Sflo_contig2462	350	0	1	0	NA
Sflo_contig2463	828	1	6	0.147772253	0.034174402
Sflo_contig2464	1052	12	9	1.182178027	0.702565405
Sflo_contig2465	657	10	3	2.955445067	0.072657571
Sflo_contig2466	751	1	10	0.088663352	0.002292604
Sflo_contig2467	225	2	3	0.591089013	0.560287646
Sflo_contig2468	685	6	3	1.77326704	0.403675008
Sflo_contig2469	590	2	5	0.354653408	0.192004161
Sflo_contig247	371	0	2	0	NA
Sflo_contig2470	827	13	12	0.960519647	0.919741691
Sflo_contig2471	566	4	6	0.591089013	0.410128108
Sflo_contig2472	924	3	2	1.32995028	0.752116111
Sflo_contig2473	517	0	4	0	NA
Sflo_contig2474	674	3	1	2.659900561	0.362173288
Sflo_contig2475	652	2	4	0.44331676	0.332907565
Sflo_contig2476	499	1	2	0.44331676	0.493553264
Sflo_contig2477	692	4	1	3.546534081	0.205109268
Sflo_contig2478	1091	1	4	0.22165838	0.131555571
Sflo_contig2479	475	9	6	1.32995028	0.584322327
Sflo_contig248	280	1	1	0.88663352	0.932134989
Sflo_contig2480	670	3	3	0.88663352	0.882736458
Sflo_contig2481	455	3	1	2.659900561	0.362173288
Sflo_contig2482	636	6	3	1.77326704	0.403675008
Sflo_contig2483	883	6	10	0.531980112	0.213769641
Sflo_contig2484	503	2	2	0.88663352	0.904139674
Sflo_contig2485	566	9	4	1.99492542	0.231196028
Sflo_contig2486	530	6	6	0.88663352	0.834759533
Sflo_contig2487	337	0	2	0	NA
Sflo_contig2488	1196	1	8	0.11082919	0.008834843
Sflo_contig2489	534	0	3	0	NA
Sflo_contig2490	638	8	6	1.182178027	0.755206341
Sflo_contig2491	1440	7	9	0.689603849	0.458660506
Sflo_contig2492	711	1	3	0.295544507	0.256214617
Sflo_contig2493	989	4	5	0.709306816	0.607196642
Sflo_contig2494	748	1	3	0.295544507	0.256214617
Sflo_contig2495	456	2	3	0.591089013	0.560287646
Sflo_contig2496	730	6	4	1.32995028	0.655102335
Sflo_contig2497	481	2	3	0.591089013	0.560287646
Sflo_contig2498	628	3	4	0.66497514	0.590949477
Sflo_contig2499	547	4	2	1.77326704	0.495345318
Sflo_contig25	252	1	1	0.88663352	0.932134989
Sflo_contig250	453	1	6	0.147772253	0.034174402
Sflo_contig2500	550	6	2	2.659900561	0.197506809
Sflo_contig2501	813	8	10	0.709306816	0.467205227
Sflo_contig2502	557	5	7	0.633309657	0.431647963
Sflo_contig2503	1182	2	5	0.354653408	0.192004161
Sflo_contig2504	681	0	4	0	NA
Sflo_contig2505	841	12	11	0.967236568	0.936301845
Sflo_contig2506	599	3	5	0.531980112	0.379344177
Sflo_contig2507	570	7	5	1.241286928	0.709818134
Sflo_contig2508	1101	35	19	1.633272274	0.077831316
Sflo_contig2509	808	3	5	0.531980112	0.379344177
Sflo_contig251	249	0	1	0	NA
Sflo_contig2510	847	8	2	3.546534081	0.073131625
Sflo_contig2511	534	6	5	1.063960224	0.918205367
Sflo_contig2512	902	3	9	0.295544507	0.049232127
Sflo_contig2513	1046	14	11	1.128442662	0.763190588
Sflo_contig2514	2144	10	11	0.806030473	0.621114771
Sflo_contig2515	637	2	4	0.44331676	0.332907565
Sflo_contig2516	866	4	5	0.709306816	0.607196642
Sflo_contig2517	456	1	2	0.44331676	0.493553264
Sflo_contig2518	1318	5	14	0.316654829	0.018561755
Sflo_contig2519	414	1	3	0.295544507	0.256214617
Sflo_contig252	454	3	2	1.32995028	0.752116111
Sflo_contig2520	1550	13	13	0.88663352	0.758795133
Sflo_contig2521	313	2	1	1.77326704	0.629717501
Sflo_contig2522	660	1	3	0.295544507	0.256214617
Sflo_contig2523	904	4	6	0.591089013	0.410128108
Sflo_contig2524	398	0	2	0	NA
Sflo_contig2525	863	9	8	0.99746271	0.995820842
Sflo_contig2526	769	0	1	0	NA
Sflo_contig2527	489	6	5	1.063960224	0.918205367
Sflo_contig2528	611	5	9	0.492574178	0.194265288
Sflo_contig2529	525	3	3	0.88663352	0.882736458
Sflo_contig253	321	0	5	0	0.031062572
Sflo_contig2530	549	2	1	1.77326704	0.629717501
Sflo_contig2531	683	8	9	0.788118685	0.623491185
Sflo_contig2532	967	9	4	1.99492542	0.231196028
Sflo_contig2533	443	0	4	0	NA
Sflo_contig2534	640	2	4	0.44331676	0.332907565
Sflo_contig2535	920	3	2	1.32995028	0.752116111
Sflo_contig2536	453	3	2	1.32995028	0.752116111
Sflo_contig2537	570	1	5	0.177326704	0.067149055
Sflo_contig2538	880	3	4	0.66497514	0.590949477
Sflo_contig2539	655	5	7	0.633309657	0.431647963
Sflo_contig254	563	0	3	0	NA
Sflo_contig2540	659	3	5	0.531980112	0.379344177
Sflo_contig2541	463	1	5	0.177326704	0.067149055
Sflo_contig2542	614	7	4	1.55160866	0.474480732
Sflo_contig2543	491	0	5	0	0.031062572
Sflo_contig2544	593	3	1	2.659900561	0.362173288
Sflo_contig2545	578	3	5	0.531980112	0.379344177
Sflo_contig2546	433	9	9	0.88663352	0.798346898
Sflo_contig2547	816	12	11	0.967236568	0.936301845
Sflo_contig2548	464	3	2	1.32995028	0.752116111
Sflo_contig2549	1076	3	2	1.32995028	0.752116111
Sflo_contig255	467	0	1	0	NA
Sflo_contig2550	1279	4	16	0.22165838	0.002560644
Sflo_contig2551	1086	6	4	1.32995028	0.655102335
Sflo_contig2552	842	2	3	0.591089013	0.560287646
Sflo_contig2553	578	3	6	0.44331676	0.235663027
Sflo_contig2554	691	11	10	0.975296872	0.954278249
Sflo_contig2555	548	1	2	0.44331676	0.493553264
Sflo_contig2556	1038	2	5	0.354653408	0.192004161
Sflo_contig2557	557	2	2	0.88663352	0.904139674
Sflo_contig2558	406	4	3	1.182178027	0.8255135
Sflo_contig2559	492	5	2	2.216583801	0.31644167
Sflo_contig256	453	0	2	0	NA
Sflo_contig2560	994	4	3	1.182178027	0.8255135
Sflo_contig2561	420	4	4	0.88663352	0.864758073
Sflo_contig2562	384	4	7	0.506647726	0.268292629
Sflo_contig2563	384	0	2	0	NA
Sflo_contig2564	951	3	2	1.32995028	0.752116111
Sflo_contig2565	489	1	3	0.295544507	0.256214617
Sflo_contig2566	722	0	4	0	NA
Sflo_contig2567	551	5	2	2.216583801	0.31644167
Sflo_contig2568	1036	8	2	3.546534081	0.073131625
Sflo_contig2569	1325	5	12	0.369430633	0.04981406
Sflo_contig257	370	1	2	0.44331676	0.493553264
Sflo_contig2570	458	2	2	0.88663352	0.904139674
Sflo_contig2571	1032	4	7	0.506647726	0.268292629
Sflo_contig2572	920	6	3	1.77326704	0.403675008
Sflo_contig2573	508	1	2	0.44331676	0.493553264
Sflo_contig2574	1430	2	8	0.22165838	0.032953497
Sflo_contig2575	408	1	3	0.295544507	0.256214617
Sflo_contig2576	431	0	1	0	NA
Sflo_contig2577	315	2	2	0.88663352	0.904139674
Sflo_contig2578	513	3	2	1.32995028	0.752116111
Sflo_contig2579	687	0	4	0	NA
Sflo_contig258	218	4	1	3.546534081	0.205109268
Sflo_contig2580	570	5	5	0.88663352	0.84897605
Sflo_contig2581	488	5	3	1.477722534	0.586498935
Sflo_contig2582	796	0	5	0	0.031062572
Sflo_contig2583	651	3	5	0.531980112	0.379344177
Sflo_contig2584	505	7	9	0.689603849	0.458660506
Sflo_contig2585	399	10	6	1.477722534	0.441757469
Sflo_contig2586	459	1	1	0.88663352	0.932134989
Sflo_contig2587	716	4	3	1.182178027	0.8255135
Sflo_contig2588	1027	3	6	0.44331676	0.235663027
Sflo_contig2589	686	2	8	0.22165838	0.032953497
Sflo_contig259	343	1	1	0.88663352	0.932134989
Sflo_contig2590	597	2	5	0.354653408	0.192004161
Sflo_contig2591	609	1	4	0.22165838	0.131555571
Sflo_contig2592	683	4	10	0.354653408	0.065020754
Sflo_contig2593	491	1	8	0.11082919	0.008834843
Sflo_contig2594	439	1	3	0.295544507	0.256214617
Sflo_contig2595	334	1	3	0.295544507	0.256214617
Sflo_contig2596	1339	3	4	0.66497514	0.590949477
Sflo_contig2597	720	4	1	3.546534081	0.205109268
Sflo_contig2598	729	4	3	1.182178027	0.8255135
Sflo_contig2599	535	1	2	0.44331676	0.493553264
Sflo_contig26	367	1	2	0.44331676	0.493553264
Sflo_contig260	411	2	1	1.77326704	0.629717501
Sflo_contig2600	453	2	2	0.88663352	0.904139674
Sflo_contig2601	628	1	3	0.295544507	0.256214617
Sflo_contig2602	721	7	6	1.034405774	0.951399538
Sflo_contig2603	451	3	2	1.32995028	0.752116111
Sflo_contig2604	519	5	5	0.88663352	0.84897605
Sflo_contig2605	930	1	16	0.055414595	4.22E-05
Sflo_contig2606	751	1	6	0.147772253	0.034174402
Sflo_contig2607	872	4	6	0.591089013	0.410128108
Sflo_contig2608	561	3	6	0.44331676	0.235663027
Sflo_contig2609	341	1	3	0.295544507	0.256214617
Sflo_contig261	227	0	2	0	NA
Sflo_contig2610	754	10	7	1.266619315	0.628478352
Sflo_contig2611	1350	6	5	1.063960224	0.918205367
Sflo_contig2612	626	2	3	0.591089013	0.560287646
Sflo_contig2613	808	9	9	0.88663352	0.798346898
Sflo_contig2614	1131	5	4	1.1082919	0.877693098
Sflo_contig2615	327	2	1	1.77326704	0.629717501
Sflo_contig2616	1281	4	3	1.182178027	0.8255135
Sflo_contig2617	467	3	5	0.531980112	0.379344177
Sflo_contig2618	675	0	3	0	NA
Sflo_contig2619	669	2	3	0.591089013	0.560287646
Sflo_contig262	294	2	2	0.88663352	0.904139674
Sflo_contig2620	882	9	7	1.139957383	0.793939282
Sflo_contig2621	700	1	4	0.22165838	0.131555571
Sflo_contig2622	565	2	5	0.354653408	0.192004161
Sflo_contig2623	510	3	3	0.88663352	0.882736458
Sflo_contig2624	509	2	2	0.88663352	0.904139674
Sflo_contig2625	428	3	4	0.66497514	0.590949477
Sflo_contig2626	513	0	4	0	NA
Sflo_contig2627	462	2	4	0.44331676	0.332907565
Sflo_contig2628	589	0	3	0	NA
Sflo_contig2629	528	1	2	0.44331676	0.493553264
Sflo_contig263	406	0	1	0	NA
Sflo_contig2630	474	0	3	0	NA
Sflo_contig2631	515	1	3	0.295544507	0.256214617
Sflo_contig2632	456	1	2	0.44331676	0.493553264
Sflo_contig2633	335	2	1	1.77326704	0.629717501
Sflo_contig2634	555	1	1	0.88663352	0.932134989
Sflo_contig2635	515	0	3	0	NA
Sflo_contig2636	875	0	6	0	0.015238775
Sflo_contig2637	428	1	5	0.177326704	0.067149055
Sflo_contig2638	557	5	5	0.88663352	0.84897605
Sflo_contig2639	1659	8	9	0.788118685	0.623491185
Sflo_contig2640	757	0	1	0	NA
Sflo_contig2641	777	5	4	1.1082919	0.877693098
Sflo_contig2642	857	1	3	0.295544507	0.256214617
Sflo_contig2643	628	1	3	0.295544507	0.256214617
Sflo_contig2644	437	0	3	0	NA
Sflo_contig2645	468	2	2	0.88663352	0.904139674
Sflo_contig2646	773	8	4	1.77326704	0.334910939
Sflo_contig2647	1164	14	6	2.068811547	0.119302234
Sflo_contig2648	459	5	1	4.433167601	0.115028403
Sflo_contig2649	378	1	1	0.88663352	0.932134989
Sflo_contig265	427	1	1	0.88663352	0.932134989
Sflo_contig2650	1342	4	5	0.709306816	0.607196642
Sflo_contig2651	463	0	2	0	NA
Sflo_contig2652	1117	7	8	0.77580433	0.623070493
Sflo_contig2653	1025	14	8	1.55160866	0.311785363
Sflo_contig2654	566	7	5	1.241286928	0.709818134
Sflo_contig2655	539	2	2	0.88663352	0.904139674
Sflo_contig2656	507	0	4	0	NA
Sflo_contig2657	564	3	18	0.147772253	0.000243895
Sflo_contig2658	373	1	2	0.44331676	0.493553264
Sflo_contig2659	361	0	3	0	NA
Sflo_contig266	228	0	1	0	NA
Sflo_contig2660	523	1	3	0.295544507	0.256214617
Sflo_contig2661	715	1	2	0.44331676	0.493553264
Sflo_contig2662	427	0	2	0	NA
Sflo_contig2663	475	12	17	0.625858955	0.21000072
Sflo_contig2664	504	0	4	0	NA
Sflo_contig2665	498	4	4	0.88663352	0.864758073
Sflo_contig2666	512	3	3	0.88663352	0.882736458
Sflo_contig2667	446	0	2	0	NA
Sflo_contig2668	271	3	3	0.88663352	0.882736458
Sflo_contig2669	644	2	4	0.44331676	0.332907565
Sflo_contig2670	792	0	5	0	0.031062572
Sflo_contig2671	427	1	2	0.44331676	0.493553264
Sflo_contig2672	642	3	1	2.659900561	0.362173288
Sflo_contig2673	485	3	6	0.44331676	0.235663027
Sflo_contig2674	1140	4	13	0.272810314	0.013554509
Sflo_contig2675	359	0	2	0	NA
Sflo_contig2676	431	0	4	0	NA
Sflo_contig2677	829	1	2	0.44331676	0.493553264
Sflo_contig2678	628	5	3	1.477722534	0.586498935
Sflo_contig2679	416	0	2	0	NA
Sflo_contig268	206	1	1	0.88663352	0.932134989
Sflo_contig2680	857	7	3	2.068811547	0.270704495
Sflo_contig2681	415	2	4	0.44331676	0.332907565
Sflo_contig2682	238	0	2	0	NA
Sflo_contig2683	824	8	1	7.093068162	0.019703977
Sflo_contig2684	383	0	2	0	NA
Sflo_contig2685	826	12	9	1.182178027	0.702565405
Sflo_contig2686	561	2	3	0.591089013	0.560287646
Sflo_contig2687	659	2	5	0.354653408	0.192004161
Sflo_contig2688	418	2	1	1.77326704	0.629717501
Sflo_contig2689	680	3	2	1.32995028	0.752116111
Sflo_contig269	724	3	3	0.88663352	0.882736458
Sflo_contig2690	1249	32	6	4.728712108	4.25E-05
Sflo_contig2691	753	5	12	0.369430633	0.04981406
Sflo_contig2692	1051	8	2	3.546534081	0.073131625
Sflo_contig2693	403	0	2	0	NA
Sflo_contig2694	511	0	4	0	NA
Sflo_contig2695	838	0	4	0	NA
Sflo_contig2696	550	0	1	0	NA
Sflo_contig2697	634	3	7	0.379985794	0.142635484
Sflo_contig2698	956	1	5	0.177326704	0.067149055
Sflo_contig2699	534	2	1	1.77326704	0.629717501
Sflo_contig27	483	2	7	0.253323863	0.060132946
Sflo_contig270	300	2	1	1.77326704	0.629717501
Sflo_contig2700	373	1	1	0.88663352	0.932134989
Sflo_contig2701	709	1	3	0.295544507	0.256214617
Sflo_contig2702	1023	8	4	1.77326704	0.334910939
Sflo_contig2703	583	3	3	0.88663352	0.882736458
Sflo_contig2704	548	7	5	1.241286928	0.709818134
Sflo_contig2705	521	1	4	0.22165838	0.131555571
Sflo_contig2706	558	1	1	0.88663352	0.932134989
Sflo_contig2707	553	4	4	0.88663352	0.864758073
Sflo_contig2708	648	0	2	0	NA
Sflo_contig2709	1951	6	3	1.77326704	0.403675008
Sflo_contig271	347	4	4	0.88663352	0.864758073
Sflo_contig2710	370	1	2	0.44331676	0.493553264
Sflo_contig2711	367	3	2	1.32995028	0.752116111
Sflo_contig2712	927	3	5	0.531980112	0.379344177
Sflo_contig2713	435	5	4	1.1082919	0.877693098
Sflo_contig2714	754	1	3	0.295544507	0.256214617
Sflo_contig2715	1100	4	3	1.182178027	0.8255135
Sflo_contig2716	636	0	2	0	NA
Sflo_contig2717	678	2	2	0.88663352	0.904139674
Sflo_contig2718	606	0	3	0	NA
Sflo_contig2719	488	1	1	0.88663352	0.932134989
Sflo_contig272	527	2	2	0.88663352	0.904139674
Sflo_contig2720	714	1	3	0.295544507	0.256214617
Sflo_contig2721	1236	6	9	0.591089013	0.313072645
Sflo_contig2722	442	0	3	0	NA
Sflo_contig2723	806	3	9	0.295544507	0.049232127
Sflo_contig2724	752	6	5	1.063960224	0.918205367
Sflo_contig2725	499	1	2	0.44331676	0.493553264
Sflo_contig2726	591	5	2	2.216583801	0.31644167
Sflo_contig2727	446	1	3	0.295544507	0.256214617
Sflo_contig2729	912	5	8	0.55414595	0.293373731
Sflo_contig273	310	0	3	0	NA
Sflo_contig2730	837	7	4	1.55160866	0.474480732
Sflo_contig2731	702	1	4	0.22165838	0.131555571
Sflo_contig2732	505	2	3	0.591089013	0.560287646
Sflo_contig2733	467	1	2	0.44331676	0.493553264
Sflo_contig2734	1010	1	1	0.88663352	0.932134989
Sflo_contig2735	2074	7	8	0.77580433	0.623070493
Sflo_contig2736	335	3	1	2.659900561	0.362173288
Sflo_contig2737	592	8	3	2.364356054	0.17765344
Sflo_contig2738	566	0	3	0	NA
Sflo_contig2739	404	1	1	0.88663352	0.932134989
Sflo_contig274	320	0	1	0	NA
Sflo_contig2740	473	0	2	0	NA
Sflo_contig2741	767	9	4	1.99492542	0.231196028
Sflo_contig2742	708	3	4	0.66497514	0.590949477
Sflo_contig2743	665	4	3	1.182178027	0.8255135
Sflo_contig2744	704	0	3	0	NA
Sflo_contig2745	437	1	2	0.44331676	0.493553264
Sflo_contig2746	924	19	9	1.871781876	0.108598097
Sflo_contig2747	459	2	5	0.354653408	0.192004161
Sflo_contig2748	427	5	4	1.1082919	0.877693098
Sflo_contig2749	630	0	2	0	NA
Sflo_contig2750	410	0	2	0	NA
Sflo_contig2751	675	8	4	1.77326704	0.334910939
Sflo_contig2752	912	7	3	2.068811547	0.270704495
Sflo_contig2753	811	1	8	0.11082919	0.008834843
Sflo_contig2754	582	1	1	0.88663352	0.932134989
Sflo_contig2755	1007	4	5	0.709306816	0.607196642
Sflo_contig2756	1228	12	9	1.182178027	0.702565405
Sflo_contig2757	534	2	3	0.591089013	0.560287646
Sflo_contig2758	443	1	2	0.44331676	0.493553264
Sflo_contig2759	584	1	1	0.88663352	0.932134989
Sflo_contig276	444	0	4	0	NA
Sflo_contig2760	635	4	2	1.77326704	0.495345318
Sflo_contig2761	587	3	2	1.32995028	0.752116111
Sflo_contig2762	664	0	3	0	NA
Sflo_contig2763	432	0	3	0	NA
Sflo_contig2764	699	3	5	0.531980112	0.379344177
Sflo_contig2765	502	0	2	0	NA
Sflo_contig2766	505	5	1	4.433167601	0.115028403
Sflo_contig2767	699	1	5	0.177326704	0.067149055
Sflo_contig2768	761	1	5	0.177326704	0.067149055
Sflo_contig2769	587	1	1	0.88663352	0.932134989
Sflo_contig277	506	3	5	0.531980112	0.379344177
Sflo_contig2770	1447	8	12	0.591089013	0.244071205
Sflo_contig2771	568	5	3	1.477722534	0.586498935
Sflo_contig2772	529	0	2	0	NA
Sflo_contig2773	404	0	2	0	NA
Sflo_contig2774	512	5	3	1.477722534	0.586498935
Sflo_contig2775	530	0	2	0	NA
Sflo_contig2776	1029	13	7	1.646605109	0.275619042
Sflo_contig2777	772	4	2	1.77326704	0.495345318
Sflo_contig2778	942	16	3	4.728712108	0.003798968
Sflo_contig2779	635	3	2	1.32995028	0.752116111
Sflo_contig278	556	85	37	2.03686079	0.000162217
Sflo_contig2780	575	2	1	1.77326704	0.629717501
Sflo_contig2781	285	0	2	0	NA
Sflo_contig2782	815	4	3	1.182178027	0.8255135
Sflo_contig2783	985	2	7	0.253323863	0.060132946
Sflo_contig2784	321	2	1	1.77326704	0.629717501
Sflo_contig2785	426	0	5	0	0.031062572
Sflo_contig2786	475	0	1	0	NA
Sflo_contig2787	472	1	1	0.88663352	0.932134989
Sflo_contig2788	898	8	6	1.182178027	0.755206341
Sflo_contig2789	785	2	3	0.591089013	0.560287646
Sflo_contig279	236	3	2	1.32995028	0.752116111
Sflo_contig2790	368	7	2	3.103217321	0.121054943
Sflo_contig2791	345	1	1	0.88663352	0.932134989
Sflo_contig2792	747	0	3	0	NA
Sflo_contig2793	1771	6	3	1.77326704	0.403675008
Sflo_contig2794	775	2	2	0.88663352	0.904139674
Sflo_contig2795	382	1	3	0.295544507	0.256214617
Sflo_contig2796	725	0	3	0	NA
Sflo_contig2797	995	40	11	3.224121892	0.000147616
Sflo_contig2798	798	4	5	0.709306816	0.607196642
Sflo_contig2799	791	1	2	0.44331676	0.493553264
Sflo_contig28	351	2	5	0.354653408	0.192004161
Sflo_contig280	420	1	2	0.44331676	0.493553264
Sflo_contig2800	354	3	0	>5.3198011212582	NA
Sflo_contig2801	491	3	5	0.531980112	0.379344177
Sflo_contig2802	431	1	4	0.22165838	0.131555571
Sflo_contig2803	445	2	2	0.88663352	0.904139674
Sflo_contig2804	464	0	2	0	NA
Sflo_contig2805	667	10	2	4.433167601	0.025826595
Sflo_contig2806	439	0	2	0	NA
Sflo_contig2807	489	2	1	1.77326704	0.629717501
Sflo_contig2808	511	0	2	0	NA
Sflo_contig2809	444	0	2	0	NA
Sflo_contig281	409	0	2	0	NA
Sflo_contig2810	674	0	3	0	NA
Sflo_contig2811	376	0	2	0	NA
Sflo_contig2812	573	2	2	0.88663352	0.904139674
Sflo_contig2813	730	5	1	4.433167601	0.115028403
Sflo_contig2814	545	1	3	0.295544507	0.256214617
Sflo_contig2815	1110	36	5	6.383761346	1.54E-06
Sflo_contig2816	542	0	2	0	NA
Sflo_contig2817	573	1	2	0.44331676	0.493553264
Sflo_contig2818	702	19	4	4.211509221	0.00265821
Sflo_contig2819	342	0	1	0	NA
Sflo_contig282	552	0	2	0	NA
Sflo_contig2820	789	2	2	0.88663352	0.904139674
Sflo_contig2821	469	0	2	0	NA
Sflo_contig2822	457	0	2	0	NA
Sflo_contig2823	497	1	3	0.295544507	0.256214617
Sflo_contig2824	931	5	3	1.477722534	0.586498935
Sflo_contig2825	734	3	1	2.659900561	0.362173288
Sflo_contig2826	371	2	3	0.591089013	0.560287646
Sflo_contig2827	618	2	3	0.591089013	0.560287646
Sflo_contig2828	701	3	4	0.66497514	0.590949477
[truncated: 6,788 more rows]
