# Supplementary material for: Functional similarity and molecular divergence of a novel reproductive transcriptome in two male-pregnant Syngnathus pipefish species
Source: Ecol Evol. 2013 Sep 20;3(12):4092–108. doi: 10.1002/ece3.763 (PMC3853555; doi:10.1002/ece3.763)
Supplement: Supplementary file 7 [file ece30003-4092-SD7.csv]

Ortholog_ID	Sflo_Contig_ID	Ssco_Contig_ID	Expression_Category	Blastx_Description	Sflo_Contig_Length	Sflo_Preg_UMRs	Sflo_NonPreg_UMRs	Sflo_NormFold_(P/N)	Sflo_MARS_p-value	Ssco_Contig_Length	Ssco_Preg_UMRs	Ssco_NonPreg_UMRs	Ssco_NormFold_(P/N)	Ssco_MARS_p-value
ortho1736	Sflo_contig3001	Ssco_contig14178	Pregnancy-enriched	estrogen-regulated protein	536	111	0	>196.832641486553	1.89E-24	781	25	0	>92.8444652031761	6.92E-10
ortho339	Sflo_contig4739	Ssco_contig10412	Pregnancy-enriched	Putative chitinase 3	416	632	6	93.39206413	3.58E-140	1468	256	26	18.28321776	1.49E-80
ortho2154	Sflo_contig4594	Ssco_contig14901	Pregnancy-enriched	patristacin	1241	1849	98	16.72842223	0	649	1474	155	17.65841829	0
ortho150	Sflo_contig8344	Ssco_contig10194	Pregnancy-enriched	bactericidal permeability increasing protein/lipopolysaccharide binding protein	1234	50	3	14.77722534	2.54E-11	1821	80	5	29.71022887	4.71E-28
ortho4919	Sflo_contig1887	Ssco_contig7874	Pregnancy-enriched	Neoverrucotoxin subunit beta	564	13	2	5.763117881	0.005122637	1988	547	264	3.847418369	8.50E-81
ortho1601	Sflo_contig4520	Ssco_contig14009	Pregnancy-enriched	glutamine synthetase	869	17	3	5.024256615	0.002263694	1931	52	31	3.114782058	1.86E-07
ortho900	Sflo_contig7818	Ssco_contig11450	Pregnancy-enriched	no blast hit but ORF	368	1274	249	4.53643014	4.25E-143	326	81	80	1.88010042	4.10E-05
ortho2863	Sflo_contig1867	Ssco_contig3119	Pregnancy-enriched	no blast hit but ORF	1418	124	26	4.228559866	1.45E-14	1405	72	71	1.883042675	0.000106576
ortho5052	Sflo_contig1237	Ssco_contig8127	Pregnancy-enriched	no blast hit but ORF	391	570	120	4.211509221	5.26E-61	300	96	98	1.818993604	1.98E-05
ortho2654	Sflo_contig7928	Ssco_contig2882	Pregnancy-enriched	keratin, type I cytoskeletal 18	1369	208	46	4.009125483	2.37E-22	1765	135	167	1.50107818	0.00031229
ortho5474	Sflo_contig7949	Ssco_contig9963	Pregnancy-enriched	Annexin A5	1280	114	26	3.887546973	1.32E-12	1236	103	80	2.390744979	1.81E-09
ortho2801	Sflo_contig1801	Ssco_contig3052	Pregnancy-enriched	Integrin beta-4	1136	25	6	3.694306334	0.00120822	1210	18	11	3.038546134	0.002541749
ortho5001	Sflo_contig6476	Ssco_contig8007	Pregnancy-enriched	lectin protein type II	753	132	32	3.657363271	1.35E-13	715	283	341	1.54105476	3.33E-08
ortho349	Sflo_contig6502	Ssco_contig10424	Pregnancy-enriched	hypothetical protein	377	63	17	3.285759516	1.46E-06	650	20	11	3.376162371	0.000692143
ortho2702	Sflo_contig7938	Ssco_contig2936	Pregnancy-enriched	annexin max3	1561	279	96	2.576778668	9.73E-18	1407	219	236	1.723130329	2.79E-09
ortho4242	Sflo_contig8061	Ssco_contig5540	Pregnancy-enriched	S100-like calcium binding protein	694	479	175	2.426842607	1.11E-26	807	308	305	1.875153789	1.52E-15
ortho3297	Sflo_contig2283	Ssco_contig3681	Pregnancy-enriched	c-C motif chemokine 25	612	76	29	2.323591294	4.32E-05	520	71	65	2.028294471	2.44E-05
ortho3371	Sflo_contig6507	Ssco_contig3775	Pregnancy-enriched	hemoglobin alpha chain	607	128	50	2.269781812	2.09E-07	569	107	121	1.642042608	0.000127525
ortho5346	Sflo_contig6437	Ssco_contig9365	Pregnancy-enriched	Ictacalcin	369	273	112	2.161169206	5.25E-13	438	388	447	1.611796532	1.65E-12
ortho1759	Sflo_contig8259	Ssco_contig14207	Pregnancy-enriched	transgelin-like isoform 2	1185	86	38	2.006591651	0.000193153	1188	86	81	1.971512101	7.10E-06
ortho511	Sflo_contig2056	Ssco_contig10644	Pregnancy-enriched	clusterin	1350	41	19	1.913261807	0.015254857	1423	42	36	2.166370855	0.000482434
ortho2650	Sflo_contig5803	Ssco_contig2879	Pregnancy-enriched	decorin	2040	209	112	1.65452148	1.03E-05	2092	373	417	1.660958538	2.81E-13
ortho266	Sflo_contig5899	Ssco_contig10328	Pregnancy-enriched	adult beta-type globin	628	431	232	1.647151066	3.16E-10	759	428	511	1.555281061	4.39E-12
ortho2255	Sflo_contig8502	Ssco_contig15192	Pregnancy-enriched	lectin protein type II	743	115	65	1.568659305	0.003035709	410	15	5	5.570667912	0.000252915
ortho3202	Sflo_contig5987	Ssco_contig3557	Pregnancy-enriched	follistatin-related protein 1	1308	133	77	1.531457899	0.002396651	2860	323	271	2.213192787	4.11E-23
ortho1766	Sflo_contig5775	Ssco_contig14216	Evenly expressed	60S ribosomal protein L23a	545	48	33	1.289648757	0.255967997	952	55	115	0.888077493	0.443369467
ortho80	Sflo_contig1972	Ssco_contig10091	Evenly expressed	histone-binding protein RBBP4	1803	13	9	1.280692863	0.564680756	1834	16	34	0.873830261	0.637221914
ortho2789	Sflo_contig7957	Ssco_contig3038	Evenly expressed	elongation factor 2	1950	74	52	1.261747702	0.194837852	1693	100	150	1.237926203	0.087142328
ortho822	Sflo_contig5927	Ssco_contig11315	Evenly expressed	histidine triad nucleotide-binding protein 1	452	38	27	1.247854584	0.375037126	523	52	119	0.811413814	0.179544321
ortho3442	Sflo_contig8256	Ssco_contig3870	Evenly expressed	NADH dehydrogenase iron-sulfur protein 6, mitochondrial precursor	444	14	10	1.241286928	0.59871814	495	11	19	1.075041176	0.842114293
ortho252	Sflo_contig6461	Ssco_contig10313	Evenly expressed	ribosomal protein L32	519	306	223	1.216636131	0.024706592	505	245	526	0.864900912	0.04626911
ortho1190	Sflo_contig3145	Ssco_contig12406	Evenly expressed	keratin type II E3	339	123	92	1.185390467	0.214192519	887	125	298	0.77889652	0.011916978
ortho3598	Sflo_contig5764	Ssco_contig4100	Evenly expressed	40S ribosomal protein S6	826	41	31	1.172644333	0.500862441	833	60	118	0.944181002	0.702810704
ortho167	Sflo_contig1814	Ssco_contig10213	Evenly expressed	High mobility group protein B2	1137	17	13	1.159443834	0.68640877	1494	21	50	0.779893508	0.305551039
ortho2006	Sflo_contig8188	Ssco_contig14584	Evenly expressed	voltage-dependent anion channel	1009	13	10	1.152623576	0.734255954	1507	28	46	1.130280446	0.595279855
ortho317	Sflo_contig1741	Ssco_contig10387	Evenly expressed	60S ribosomal protein L8	831	53	41	1.146136014	0.509739711	794	60	134	0.831442972	0.205590335
ortho1524	Sflo_contig1725	Ssco_contig13925	Evenly expressed	actin-related protein 2/3 complex subunit 1A	1239	82	64	1.135999198	0.442251801	1336	82	160	0.951655768	0.700929381
ortho2655	Sflo_contig2139	Ssco_contig2883	Evenly expressed	non-specific cytotoxic cell receptor protein 1	922	14	11	1.128442662	0.763190588	958	36	54	1.237926203	0.30481089
ortho1780	Sflo_contig8105	Ssco_contig14236	Evenly expressed	lectin protein type II	1236	71	56	1.124124642	0.510682009	1467	57	93	1.138093444	0.424146844
ortho3218	Sflo_contig8035	Ssco_contig3577	Evenly expressed	eukaryotic initiation factor 4A-III	1540	10	8	1.1082919	0.827706348	1553	16	23	1.291749081	0.416914889
ortho4906	Sflo_contig6528	Ssco_contig7858	Evenly expressed	ribosomal protein L19	771	70	56	1.1082919	0.564624945	691	68	115	1.097986719	0.524408778
ortho264	Sflo_contig5958	Ssco_contig10326	Evenly expressed	40S ribosomal protein s3a	898	86	69	1.10507946	0.534666192	912	68	134	0.942302035	0.674136067
ortho2668	Sflo_contig6008	Ssco_contig2897	Evenly expressed	60S ribosomal protein L18	710	62	50	1.099425565	0.616571754	1200	62	126	0.913707435	0.538958829
ortho3339	Sflo_contig1720	Ssco_contig3736	Evenly expressed	14-3-3 protein beta/alpha-1	1859	169	138	1.085804818	0.471189482	973	174	302	1.069863374	0.458870878
ortho161	Sflo_contig2029	Ssco_contig10206	Evenly expressed	methylosome subunit pICln	1219	11	9	1.083663191	0.857637914	1204	8	15	0.990340962	0.981444622
ortho3091	Sflo_contig8004	Ssco_contig3385	Evenly expressed	Synaptophysin-like protein 1	1814	17	14	1.076626417	0.837369654	1474	10	17	1.092287826	0.817491783
ortho809	Sflo_contig2156	Ssco_contig11296	Evenly expressed	cystatin B	605	78	65	1.063960224	0.711091012	584	71	113	1.166718058	0.290611462
ortho3359	Sflo_contig2186	Ssco_contig3761	Evenly expressed	transmembrane protein 54	1033	13	11	1.047839615	0.908939044	1346	19	39	0.904638379	0.70499638
ortho1271	Sflo_contig6031	Ssco_contig12811	Evenly expressed	ribosomal protein S12	545	53	45	1.044257257	0.830359455	543	49	111	0.819707891	0.216347296
ortho3390	Sflo_contig5989	Ssco_contig3799	Evenly expressed	hypothetical protein (and H3 histone?)	1310	116	99	1.038883721	0.779758454	2014	254	520	0.907019006	0.177554034
ortho280	Sflo_contig2385	Ssco_contig10345	Evenly expressed	translocon-associated protein subunit delta precursor	989	14	12	1.034405774	0.931308877	690	6	11	1.012848711	0.978982047
ortho2850	Sflo_contig3434	Ssco_contig3104	Evenly expressed	40S ribosomal protein S4	538	17	15	1.004851323	0.989078495	912	68	130	0.971295944	0.837959568
ortho5471	Sflo_contig6003	Ssco_contig9960	Evenly expressed	NADH dehydrogenase subunit 4 (mitochondrial, but has polyA tail)	692	26	23	1.002281371	0.993635826	1227	68	127	0.994239942	0.967832548
ortho218	Sflo_contig5950	Ssco_contig10274	Evenly expressed	ribosomal protein S7	721	193	172	0.994885287	0.960894141	578	103	185	1.033835667	0.777058792
ortho148	Sflo_contig6593	Ssco_contig10192	Evenly expressed	tetraspanin-8	528	10	9	0.985148356	0.973977951	1085	10	17	1.092287826	0.817491783
ortho3443	Sflo_contig1817	Ssco_contig3871	Evenly expressed	eukaryotic translation initiation factor 5A-1	1439	34	31	0.972436764	0.910243872	826	44	65	1.256971221	0.225885095
ortho254	Sflo_contig23	Ssco_contig10315	Evenly expressed	ribosomal protein S26	430	53	49	0.959011767	0.832493124	448	55	125	0.817031294	0.18270317
ortho3400	Sflo_contig5787	Ssco_contig3812	Evenly expressed	ubiquitin thioesterase otub1	1149	29	27	0.952310077	0.854823965	1134	44	91	0.897836587	0.534771544
ortho3286	Sflo_contig5766	Ssco_contig3668	Evenly expressed	pentraxin-related protein PTX3	2198	142	134	0.939566865	0.60409682	3884	689	1284	0.996414899	0.936269884
ortho410	Sflo_contig6153	Ssco_contig10509	Evenly expressed	cytolysin Src-1	671	20	19	0.933298442	0.829200339	728	44	65	1.256971221	0.225885095
ortho2577	Sflo_contig6022	Ssco_contig247	Evenly expressed	ATP synthase-coupling factor 6, mitochondrial	428	28	27	0.919471799	0.755333001	412	18	42	0.795809702	0.385884449
ortho1523	Sflo_contig2243	Ssco_contig13924	Evenly expressed	cyclin-I	1118	12	12	0.88663352	0.767982049	1814	14	27	0.962831491	0.903755906
ortho4249	Sflo_contig4577	Ssco_contig5552	Evenly expressed	U6 snRNA-associated Sm-like protein LSm5	521	15	15	0.88663352	0.741519165	516	21	39	0.999863471	0.999578041
ortho5454	Sflo_contig1925	Ssco_contig9944	Evenly expressed	Transmembrane emp24 domain-containing protein 9 precursor	1359	15	15	0.88663352	0.741519165	1000	16	30	0.990340962	0.973760277
ortho818	Sflo_contig6562	Ssco_contig11310	Evenly expressed	ribosomal protein L30	509	56	56	0.88663352	0.523834859	457	86	169	0.944925918	0.652378654
ortho4280	Sflo_contig4522	Ssco_contig5620	Evenly expressed	40S ribosomal protein S20	888	161	163	0.875754581	0.23167569	457	83	193	0.798558613	0.066831644
ortho941	Sflo_contig2238	Ssco_contig11552	Evenly expressed	NADH dehydrogenase [ubiquinone] iron-sulfur protein 4, mitochondrial	672	20	21	0.844412876	0.5878927	689	18	29	1.152551982	0.623180441
ortho3216	Sflo_contig5964	Ssco_contig3575	Evenly expressed	NADH dehydrogenase [ubiquinone] 1 alpha subcomplex subunit 10, mitochondrial-like	1259	16	17	0.834478607	0.602974853	1280	18	34	0.983059043	0.950937723
ortho3282	Sflo_contig2267	Ssco_contig3663	Evenly expressed	Cytochrome c oxidase subunit 4 isoform 1, mitochondrial precursor	895	47	50	0.833435509	0.369165093	766	69	138	0.928444652	0.595339843
ortho4169	Sflo_contig2083	Ssco_contig5370	Evenly expressed	elongation factor 1-alpha	1845	212	227	0.828045402	0.047694276	830	45	69	1.211014764	0.30073636
ortho4932	Sflo_contig5790	Ssco_contig7891	Evenly expressed	Na+/K+ ATPase	1961	23	25	0.815702839	0.48014404	2505	48	70	1.273295523	0.182875488
ortho1537	Sflo_contig7282	Ssco_contig13943	Evenly expressed	oligosaccharyltransferase complex subunit ostc	688	19	21	0.802192233	0.485645533	684	33	55	1.114133582	0.609511865
ortho2735	Sflo_contig5822	Ssco_contig2976	Evenly expressed	myosin-9	2549	18	20	0.797970168	0.486543394	4529	81	121	1.2430416	0.116968614
ortho5472	Sflo_contig7944	Ssco_contig9961	Evenly expressed	14-3-3 protein beta/alpha	1657	116	133	0.773304424	0.042452124	2017	148	266	1.033156455	0.739265134
ortho315	Sflo_contig4611	Ssco_contig10383	Evenly expressed	26S proteasome complex subunit DSS1	428	20	23	0.77098567	0.393898434	408	23	46	0.928444652	0.759161734
ortho258	Sflo_contig1608	Ssco_contig10320	Pregnancy-depressed	ATP synthtase subunit F	452	38	58	0.580897824	0.008421984	2036	65	231	0.522501319	1.95E-07
ortho2640	Sflo_contig5739	Ssco_contig2868	Pregnancy-depressed	calreticulin	1395	38	59	0.571052098	0.006348301	1912	41	150	0.507549743	1.37E-05
ortho223	Sflo_contig2035	Ssco_contig10279	Pregnancy-depressed	thioredoxin	772	85	133	0.566645483	3.36E-05	565	80	279	0.532441378	2.41E-08
ortho1739	Sflo_contig5916	Ssco_contig14180	Pregnancy-depressed	ferritin heavy chain	910	400	636	0.557631145	1.32E-20	1061	302	1678	0.33419581	7.06E-100
ortho4971	Sflo_contig5921	Ssco_contig7954	Pregnancy-depressed	hypothetical protein (low similarity)	695	35	56	0.55414595	0.005426788	534	20	92	0.403671588	1.69E-05
ortho786	Sflo_contig8425	Ssco_contig11269	Pregnancy-depressed	glutathione S-transferase(rho)	832	210	338	0.55086698	5.30E-12	911	429	2887	0.275928476	1.16E-213
ortho4928	Sflo_contig8104	Ssco_contig7887	Pregnancy-depressed	cytochrome c oxidase subunit 7A2, mitochondrial	462	54	87	0.550324254	0.000463995	773	55	206	0.495771416	1.59E-07
ortho2663	Sflo_contig6013	Ssco_contig2891	Pregnancy-depressed	aldolase A	1335	73	122	0.530526615	1.30E-05	1389	83	244	0.631646771	7.20E-05
ortho862	Sflo_contig2259	Ssco_contig11379	Pregnancy-depressed	NADH dehydrogenase (ubiquinone)	488	28	47	0.528207204	0.006503128	489	27	96	0.522250117	0.0007903
ortho1761	Sflo_contig5968	Ssco_contig14209	Pregnancy-depressed	proteasome maturation protein	628	23	39	0.522886435	0.01201325	749	28	102	0.509734319	0.000361134
ortho4228	Sflo_contig5945	Ssco_contig5509	Pregnancy-depressed	tetraspanin 13	1117	29	50	0.514247442	0.003671722	703	12	70	0.318323881	8.13E-06
ortho1513	Sflo_contig7932	Ssco_contig13912	Pregnancy-depressed	Plasma retinol-binding protein 1	1184	56	98	0.506647726	3.42E-05	1168	11	178	0.114751586	1.86E-25
ortho203	Sflo_contig6497	Ssco_contig10259	Pregnancy-depressed	Microsomal glutathione S-transferase 3	495	27	48	0.498731355	0.003129223	1108	117	389	0.55849884	7.12E-10
ortho1765	Sflo_contig5925	Ssco_contig14215	Pregnancy-depressed	ornithine decarboxylase antizyme 2	769	140	249	0.498508807	1.60E-11	936	150	498	0.559304007	3.40E-12
ortho211	Sflo_contig6486	Ssco_contig10267	Pregnancy-depressed	SH3 domain-binding glutamic acid-rich-like protein 3	431	99	183	0.479654199	1.57E-09	447	113	621	0.33788807	1.75E-37
ortho2685	Sflo_contig5804	Ssco_contig2914	Pregnancy-depressed	annexin A1	1634	22	41	0.475754572	0.003955511	1659	50	188	0.493853538	4.89E-07
ortho1575	Sflo_contig6167	Ssco_contig13981	Pregnancy-depressed	ras-related protein Rab-11A	1378	16	30	0.472871211	0.013090747	1371	14	75	0.346619337	1.26E-05
ortho1752	Sflo_contig2271	Ssco_contig14195	Pregnancy-depressed	hypothetical protein	1286	25	47	0.471613575	0.001840032	1174	28	142	0.366147187	7.60E-09
ortho5008	Sflo_contig5744	Ssco_contig8018	Pregnancy-depressed	glutathione S-transferase	950	26	51	0.452009246	0.000694133	1021	68	353	0.357701056	1.89E-20
ortho4889	Sflo_contig5773	Ssco_contig7840	Pregnancy-depressed	transketolase-like protein	1948	117	248	0.418290814	7.78E-16	2665	295	1102	0.497080168	1.01E-33
ortho207	Sflo_contig5946	Ssco_contig10263	Pregnancy-depressed	charged multivesicular body protein 5	958	51	109	0.414846876	7.49E-08	804	134	569	0.437299063	2.31E-23
ortho5479	Sflo_contig1793	Ssco_contig9968	Pregnancy-depressed	tyrosine phosphatase	2369	27	59	0.405747543	5.48E-05	2299	39	147	0.492644101	8.16E-06
ortho297	Sflo_contig2078	Ssco_contig10363	Pregnancy-depressed	beta-2 microglobulin	676	44	98	0.398080356	1.26E-07	641	65	203	0.594570467	5.45E-05
ortho785	Sflo_contig6456	Ssco_contig11268	Pregnancy-depressed	no blast hit but ORF	415	114	261	0.387265216	1.09E-18	595	378	1080	0.649911256	2.78E-15
ortho2168	Sflo_contig3269	Ssco_contig14931	Pregnancy-depressed	ependymin	853	13	31	0.371814057	0.001703179	796	20	84	0.442116501	0.000154684
ortho3326	Sflo_contig5735	Ssco_contig3722	Pregnancy-depressed	15-hydroxyprostaglandin dehydrogenase	1460	86	206	0.370147974	4.65E-16	1738	32	148	0.401489579	4.21E-08
ortho3444	Sflo_contig8140	Ssco_contig3873	Pregnancy-depressed	phosphatidylinositol transfer protein alpha	1412	33	81	0.361221064	2.18E-07	1350	26	116	0.416199327	2.55E-06
ortho235	Sflo_contig5882	Ssco_contig10293	Pregnancy-depressed	proteasome subunit alpha type-6	901	24	59	0.360664483	9.50E-06	927	87	295	0.547624981	3.38E-08
ortho2645	Sflo_contig1796	Ssco_contig2874	Pregnancy-depressed	proteasome beta 7	1036	13	33	0.349279872	0.000702839	1074	44	156	0.523738009	2.02E-05
ortho262	Sflo_contig1724	Ssco_contig10324	Pregnancy-depressed	transaldolase	1678	149	379	0.348570962	1.15E-30	1675	191	725	0.489194286	1.59E-23
ortho917	Sflo_contig3235	Ssco_contig11495	Pregnancy-depressed	no blast hit but ORF	425	8	21	0.337765151	0.005677917	463	6	44	0.253212178	6.11E-05
ortho242	Sflo_contig5880	Ssco_contig10301	Pregnancy-depressed	serine protease 27	1628	43	114	0.334431942	8.65E-11	1221	50	268	0.346434572	1.46E-16
ortho807	Sflo_contig6428	Ssco_contig11292	Pregnancy-depressed	lectin protein type III	559	172	466	0.327255291	1.76E-40	541	196	1141	0.31897485	1.52E-72
ortho2885	Sflo_contig6004	Ssco_contig3141	Pregnancy-depressed	tumor necrosis factor alpha-induced protein 8	1287	7	20	0.310321732	0.004387254	1462	1	15	0.12379262	0.002914871
ortho3594	Sflo_contig7935	Ssco_contig4094	Pregnancy-depressed	charged multivesicular body protein 4c	1189	7	20	0.310321732	0.004387254	1164	5	37	0.250930987	0.000222812
ortho2156	Sflo_contig5971	Ssco_contig14907	Pregnancy-depressed	no blast hit but ORF	543	48	140	0.303988636	2.29E-14	220	44	136	0.600758304	0.001173061
ortho3397	Sflo_contig8040	Ssco_contig3808	Pregnancy-depressed	done prior but added to; redox-regulatory protein FAM213A	904	16	47	0.301832688	8.99E-06	1046	18	149	0.224322198	6.79E-15
ortho3331	Sflo_contig5932	Ssco_contig3727	Pregnancy-depressed	HIG1 domain family member 2A	607	8	24	0.295544507	0.001320243	609	15	61	0.456612124	0.001798358
ortho17	Sflo_contig8389	Ssco_contig10019	Pregnancy-depressed	alpha-lactalbumin precursor	636	11	34	0.286852021	0.000101447	1237	25	82	0.566124788	0.005572542
ortho3403	Sflo_contig7273	Ssco_contig3815	Pregnancy-depressed	S100-like protein	402	8	25	0.283722726	0.000798979	599	10	42	0.442116501	0.007470028
ortho806	Sflo_contig1726	Ssco_contig11291	Pregnancy-depressed	repeat motif	1145	63	204	0.273813293	1.57E-22	585	82	309	0.492766741	9.98E-11
ortho1790	Sflo_contig2097	Ssco_contig14247	Pregnancy-depressed	sodium potassium ATPase	740	4	13	0.272810314	0.013554509	504	1	51	0.036409594	1.46E-10
ortho229	Sflo_contig2101	Ssco_contig10285	Pregnancy-depressed	glutathione S-transferase	937	40	135	0.262706228	4.94E-16	740	9	129	0.129550417	5.75E-18
ortho4985	Sflo_contig1786	Ssco_contig7983	Pregnancy-depressed	cornefelin	1121	15	51	0.260774565	5.63E-07	1366	19	78	0.452319189	0.000365057
ortho5460	Sflo_contig7954	Ssco_contig9950	Pregnancy-depressed	selenide, water dikinase 2	2046	17	59	0.255470675	5.44E-08	2099	50	149	0.623117216	0.001460907
ortho4935	Sflo_contig2121	Ssco_contig7896	Pregnancy-depressed	zymogen granule membrane protein 16	1044	63	219	0.255058958	1.00E-25	938	9	340	0.049152952	3.34E-59
ortho3422	Sflo_contig2396	Ssco_contig3842	Pregnancy-depressed	proteasome activator complex 1	980	6	21	0.253323863	0.001129698	1073	14	63	0.412642068	0.00047828
ortho798	Sflo_contig2140	Ssco_contig11284	Pregnancy-depressed	thiosulfate sulfurtransferase	516	19	73	0.230767629	2.38E-10	417	67	263	0.473047846	4.20E-10
ortho3200	Sflo_contig8086	Ssco_contig3555	Pregnancy-depressed	pituitary tumor-transforming gene 1 protein-interacting protein	847	7	27	0.22986795	0.000114104	755	12	50	0.445653433	0.003778235
ortho419	Sflo_contig8044	Ssco_contig10520	Pregnancy-depressed	aldo-keto reductase family 1 member B10	1174	9	36	0.22165838	6.06E-06	1003	8	51	0.291276754	5.98E-05
ortho5435	Sflo_contig1839	Ssco_contig9924	Pregnancy-depressed	aldehyde dehydrogenase	2054	8	32	0.22165838	1.99E-05	2013	49	235	0.387181174	1.09E-12
ortho846	Sflo_contig3206	Ssco_contig11349	Pregnancy-depressed	hypothetical protein	382	7	29	0.214014988	3.81E-05	616	17	74	0.426582678	0.000239108
ortho3190	Sflo_contig2096	Ssco_contig3544	Pregnancy-depressed	ATP synthase subunit b	1038	11	46	0.212021059	1.92E-07	1039	31	96	0.599620504	0.006232178
ortho537	Sflo_contig2117	Ssco_contig10696	Pregnancy-depressed	unnamed protein product	1283	5	21	0.211103219	0.000425012	797	5	38	0.24432754	0.000151852
ortho789	Sflo_contig221	Ssco_contig11272	Pregnancy-depressed	zymogen granule membrane protein 16	447	6	27	0.197029671	4.10E-05	557	45	513	0.162885027	4.94E-59
ortho3654	Sflo_contig5938	Ssco_contig4188	Pregnancy-depressed	natural killer cell enhancing factor	976	11	53	0.184018278	3.92E-09	763	26	122	0.395730507	4.72E-07
ortho2727	Sflo_contig2144	Ssco_contig2967	Pregnancy-depressed	hypothetical protein	870	7	34	0.182542195	2.26E-06	1900	48	137	0.650588953	0.005059661
ortho2137	Sflo_contig4621	Ssco_contig14869	Pregnancy-depressed	no blast hit but ORF	431	29	144	0.178558139	1.07E-22	365	122	596	0.380101502	1.19E-30
ortho3224	Sflo_contig1895	Ssco_contig3583	Pregnancy-depressed	actin-related protein	1261	2	11	0.161206095	0.005149635	1283	3	22	0.253212178	0.004591887
ortho179	Sflo_contig2409	Ssco_contig10226	Pregnancy-depressed	vacuolar sorting-associated protein	2068	3	18	0.147772253	0.000243895	1270	3	32	0.174083372	7.44E-05
ortho1760	Sflo_contig2103	Ssco_contig14208	Pregnancy-depressed	hypothetical protein	1099	96	591	0.144021689	1.14E-99	829	95	572	0.308399447	1.05E-38
ortho216	Sflo_contig5951	Ssco_contig10272	Pregnancy-depressed	lectin protein type I	646	7	48	0.129300722	5.68E-10	882	199	1216	0.303882378	9.18E-82
ortho2699	Sflo_contig5884	Ssco_contig2932	Pregnancy-depressed	transmembrane protease serine 13	3086	8	57	0.124439792	9.34E-12	2086	5	35	0.265269901	0.000475173
ortho1538	Sflo_contig5782	Ssco_contig13944	Pregnancy-depressed	hematopoietic SH2 domain-containing protein	1238	6	47	0.113187258	2.63E-10	1217	11	134	0.152431212	3.20E-17
ortho1548	Sflo_contig1864	Ssco_contig13955	Pregnancy-depressed	NADPH oxidase organizer 1	2156	6	47	0.113187258	2.63E-10	2060	17	98	0.322113451	1.60E-07
ortho3482	Sflo_contig1807	Ssco_contig3926	Pregnancy-depressed	protein kinase C delta	1450	2	17	0.104309826	0.000111927	2738	10	150	0.12379262	4.79E-21
ortho842	Sflo_contig2444	Ssco_contig11344	Pregnancy-depressed	signal-transducing adaptor protein	1198	5	49	0.090472808	1.72E-11	690	4	58	0.128061331	6.35E-09
ortho5429	Sflo_contig5753	Ssco_contig9919	Pregnancy-depressed	5-amionlevulinate synthase	2212	15	156	0.085253223	8.02E-34	2198	40	184	0.403671588	1.17E-09
ortho2769	Sflo_contig1921	Ssco_contig3014	Pregnancy-depressed	myeloperoxidase	2757	10	107	0.082862946	6.56E-24	2749	45	154	0.542597524	5.36E-05
ortho3461	Sflo_contig6597	Ssco_contig3898	Pregnancy-depressed	E3 ubiquitin/ISG15 ligase TRIM25	882	1	15	0.059108901	8.16E-05	1146	1	52	0.03570941	9.26E-11
ortho1767	Sflo_contig2605	Ssco_contig14217	Pregnancy-depressed	unnamed protein product	930	1	16	0.055414595	4.22E-05	1187	13	93	0.259565172	8.49E-09
ortho3111	Sflo_contig2400	Ssco_contig3416	Pregnancy-depressed	transmembrane emp24-containing	832	1	17	0.052154913	2.19E-05	1000	0	13	0	0.002281831
ortho2639	Sflo_contig7969	Ssco_contig2867	Pregnancy-depressed	glucose-6-phosphate 1-dehydrogenase	2168	1	36	0.024628709	1.35E-10	2371	26	139	0.347331812	2.90E-09
ortho5033	Sflo_contig5902	Ssco_contig8074	Pregnancy-depressed	lectin protein type II	903	4	1809	0.001960494	0	486	0	236	0	7.20E-40
ortho2147	Sflo_contig3134	Ssco_contig14886	Pregnancy-depressed	patristacin	923	0	357	0	3.89E-67	1591	0	754	0	2.34E-101
